# Supplementary material for: Cell division cycle associated 2 (CDCA2) upregulation promotes the progression of hepatocellular carcinoma in a p53-dependant manner
Source: PeerJ. 2022 Jun 6;10:e13535. doi: 10.7717/peerj.13535 (PMC9179591; doi:10.7717/peerj.13535)
Supplement: Data S1 [file peerj-10-13535-s002.xlsx]

## Sheet: Fig. 1F qRT-PCR
Sample number	T CDCA2 Ct	T Actin Ct	T 2-Δt	N CDCA2 Ct	N Actin Ct	N 2-Δt	P value (t.test)
1	22.72	13.78	0.00203607	24.7	14.68	0.000963118	1.05419e-06
2	25.51	16.13	0.00150085	29.51	17.12	0.000186311
3	21.77	14.63	0.00708999	26.16	14.92	0.00041345
4	25.02	15.79	0.0016653	28.92	16.47	0.000178721
5	28.19	19.8	0.00298098	31.58	20.88	0.000601145
6	21.75	11.94	0.00111403	22.01	12.04	0.000997082
7	23.58	12.68	0.000523327	23.7	12.67	0.000478233
8	25.07	14.65	0.000729907	27.73	16.22	0.000342882
9	22.64	13.47	0.00173602	24.09	13.21	0.000530632
10	25.38	14.99	0.000745244	25.15	14.14	0.000484908
11	22.27	13.65	0.00254168	27.27	14.18	0.000114688
12	20.59	13.06	0.00541058	24.34	12.28	0.000234195
13	22.89	14.14	0.00232267	25.48	13.03	0.000178721
14	22.9	13.69	0.00168855	22.94	13.33	0.00127968
15	21.96	13.11	0.00216713	20.83	12.33	0.00276214
16	25.98	15.67	0.000787736	25.48	15.8	0.00121907
17	23.61	14.31	0.00158643	27.66	15.25	0.000183746
18	22.73	13.82	0.00207885	26.82	14.61	0.000211069
19	21.67	10.42	0.000410594	22.63	11.77	0.00053804
20	25.68	14.68	0.000488281	26.51	14.73	0.000284359
21	23.59	13.92	0.00122755	26.24	14.81	0.000362433
22	20.74	12.02	0.00237147	22.43	12.35	0.000923884
23	20.88	11.4	0.00140035	23.81	12.72	0.000458751
24	23.91	15.8	0.00361948	24.74	14.05	0.000605326
25	26.19	15.07	0.00044931	26.9	15.08	0.000276583
26	24.58	15.35	0.0016653	27.56	15.98	0.000326642
27	22.17	12.86	0.00157547	23.93	12.83	0.000455583
28	22.12	13.92	0.00340059	28.75	17.88	0.000534323
29	26.67	15.83	0.00054555	31.8	20.12	0.000304768
30	27.23	17.2	0.000956465	28.47	18.23	0.0008269
31	27.62	17.38	0.0008269	31.37	19.6	0.000286337
32	24.96	17.49	0.00564035	32.6	21.61	0.000491678
33	28.76	17.78	0.000495097	29.66	16.91	0.000145167
34	28.39	18.13	0.000815516	28.85	17.47	0.000375214
35	28.23	18.24	0.000983355	28.17	17.63	0.000671651
36	24.69	16.05	0.00250669	26.06	14.93	0.000446207
37	27.56	17.62	0.00101803	27.38	16.99	0.000745244
38	23.42	14.21	0.00168855	25.21	14.42	0.000564789
39	27.33	18.15	0.00172403	32.15	20.38	0.000286337
40	26.55	16.24	0.000787736	27.11	15.39	0.000296434
T: HCC tissue
N: Normal gastric tissue

## Sheet: Fig.1H qRT-PCR
Sample_Name	Gene	Ct	2^(-∆∆Ct)
L02	ACTB	18.49
L02	ACTB	18.57
L02	ACTB	18.57
L02	CDCA2	25.51	1.03526
L02	CDCA2	25.63	0.952638
L02	CDCA2	25.54	1.01396
HepG2	ACTB	21.73
HepG2	ACTB	21.78
HepG2	ACTB	21.75
HepG2	CDCA2	26.79	3.94493
HepG2	CDCA2	26.72	4.14106
HepG2	CDCA2	26.59	4.53154
Huh7	ACTB	19.76
Huh7	ACTB	19.66
Huh7	ACTB	19.58
Huh7	CDCA2	22.82	14.6213
Huh7	CDCA2	22.64	16.5642
Huh7	CDCA2	22.61	16.9123
Huh7-Lc-shCDCA2	ACTB	23.89
Huh7-Lc-shCDCA2	ACTB	28.08
Huh7-Lc-shCDCA2	ACTB	20.23
Huh7-Lc-shCDCA2	CDCA2	24.91	18.0009
Huh7-Lc-shCDCA2	CDCA2	24.88	18.3792
Huh7-Lc-shCDCA2	CDCA2	24.86	18.6357
Huh7-Lv-NC	ACTB	18.76
Huh7-Lv-NC	ACTB	18.77
Huh7-Lv-NC	ACTB	18.75
Huh7-Lv-NC	CDCA2	23.13	6.27667
Huh7-Lv-NC	CDCA2	22.94	7.1602
Huh7-Lv-NC	CDCA2	22.93	7.21
SK-Hep1	ACTB	22.48
SK-Hep1	ACTB	22.44
SK-Hep1	ACTB	22.43
SK-Hep1	CDCA2	26.82	6.27667
SK-Hep1	CDCA2	26.89	5.9794
SK-Hep1	CDCA2	26.82	6.27667
SK-Hep1-Lv-NC	ACTB	22.97
SK-Hep1-Lv-NC	ACTB	19.13
SK-Hep1-Lv-NC	ACTB	18.99
SK-Hep1-Lv-NC	CDCA2	25.39	3.97237
SK-Hep1-Lv-NC	CDCA2	25.34	4.11246
SK-Hep1-Lv-NC	CDCA2	25.12	4.78991
SK-Hep1-Lv-shCDCA2	ACTB	20.44
SK-Hep1-Lv-shCDCA2	ACTB	19.77
SK-Hep1-Lv-shCDCA2	ACTB	19.76
SK-Hep1-Lv-shCDCA2	CDCA2	26.45	1.47427
SK-Hep1-Lv-shCDCA2	CDCA2	26.21	1.7411
SK-Hep1-Lv-shCDCA2	CDCA2	26.2	1.75321

## Sheet: Fig.2A CCK-8
CCK-8
Time (hr)	Huh7-Lv-shNC							Huh7-Lv-shCDCA2
6	0.08	0.068	0.068	0.074	0.071	0.077	0.078	0.079	0.064	0.079	0.072	0.075	0.078	0.068
24	0.327	0.344	0.302	0.342	0.336	0.335	0.316	0.221	0.205	0.208	0.198	0.203	0.199	0.199
48	0.575	0.58	0.651	0.594	0.624	0.546	0.64	0.27	0.236	0.342	0.25	0.308	0.275	0.29
72	0.822	1.024	0.982	0.997	1.017	1.031	0.864	0.398	0.468	0.516	0.499	0.439	0.514	0.386
120	2.248	2.12	2.047	1.94	2.182	1.673	2.027	0.954	1.134	0.993	1.111	1.182	1.207	1.15
Time (hr)	SK-Hep1-Lv-shNC							SK-Hep1-Lv-shCDCA2
6	0.018	0.017	0.014	0.004	0.015	0.009	0.015	0.017	0.016	0.017	0.019	0.019	0.017
24	0.338	0.351	0.352	0.327	0.337	0.389	0.382	0.087	0.095	0.091	0.098	0.094	0.093	0.096
48	0.674	0.715	0.654	0.764	0.636	0.724	0.809	0.187	0.189	0.193	0.193	0.175	0.172	0.191
72	1.178	1.173	1.184	1.131	1.18	1.196	1.172	0.292	0.293	0.297	0.305	0.316	0.299	0.298
120	1.845	2.023	2.139	1.684	2.058	1.846	1.895	0.571	0.624	0.59	0.696	0.637	0.647	0.698
Time (hr)	HepG2 p3xFlag					HepG2 p3xFlag-CDCA2
6	0.15	0.129	0.154	0.171	0.115	0.15	0.163	0.173	0.162	0.151
24	0.259	0.323	0.222	0.332	0.214	0.381	0.468	0.71	0.445	0.457
72	0.576	0.48	0.495	0.526	0.484	1.093	1.15	1.003	1.048	1.36
120	0.921	0.821	0.775	0.617	0.623	1.59	1.357	1.316	1.616	1.616

## Sheet: Fig.2B Colony formation assay
No. of colonies per well
HepG2-p3xFlag	HepG2-pCDCA2	P value
20	249	0.0135984
90	528
30	434

## Sheet: Fig.2C Transwell
No. of migrated cell per field
Huh7-Lv-shNC	Huh7-Lv-shCDCA2	P value
691	413	0.00690059
614	252
664	458
495	315

## Sheet: Fig.2E Cell cycle-FC
Percentage of cells per phase--Four individual experiment repeats
	HepG2-p3xFlag				HepG2-pCDCA2
G1	75.74	71.68	67.71	72.61	73.13	58.79	62.52	61.95
S	18.33	20.53	26.13	19.29	22.76	28.96	31.9	25.59
G2	5.93	7.79	6.16	8.11	4.11	12.25	5.57	12.47
	Huh7-shNC				Huh7-shCDCA2
G1	61.13	55.51	51.71	63.36	62.18	61.76	60.88	71.19
S	33.86	35.42	24.39	17.97	30.77	26.95	28.61	16.03
G2	5.01	9.07	23.9	18.66	7.05	11.29	10.51	12.78

## Sheet: Fig.2G qRT-PCR
S_Name	Gene	Ct	Mean Ct	2^(-∆∆Ct)
Huh-7 shNC	TUBB	18.62	18.65
Huh-7 shNC	TUBB	18.66	18.65
Huh-7 shNC	TUBB	18.67	18.65
Huh-7 shNC	P21	24.66	24.67	0.336428
Huh-7 shNC	P21	24.63	24.67	0.343497
Huh-7 shNC	P21	24.73	24.67	0.320494
Huh-7 shNC	P53	20.98	20.99	4.91321
Huh-7 shNC	P53	20.99	20.99	4.87927
Huh-7 shNC	P53	21	20.99	4.84557
Huh-7 shCDCA2	TUBB	18.17	18.18
Huh-7 shCDCA2	TUBB	18.18	18.18
Huh-7 shCDCA2	TUBB	18.2	18.18
Huh-7 shCDCA2	P21	24.01	24	0.381134
Huh-7 shCDCA2	P21	24	24	0.383785
Huh-7 shCDCA2	P21	24	24	0.383785
Huh-7 shCDCA2	P53	20.55	20.62	4.77886
Huh-7 shCDCA2	P53	20.66	20.62	4.42804
Huh-7 shCDCA2	P53	20.65	20.62	4.45883
SK-Hep1-Lv-shNC	TUBB	20.99	20.72
SK-Hep2-Lv-shNC	TUBB	20.63	20.72
SK-Hep3-Lv-shNC	TUBB	20.52	20.72
SK-Hep4-Lv-shNC	P21	22.67	22.76	5.61144
SK-Hep5-Lv-shNC	P21	22.96	22.76	4.58961
SK-Hep6-Lv-shNC	P21	22.66	22.76	5.65047
SK-Hep7-Lv-shNC	P53	23.71	23.61	3.10947
SK-Hep8-Lv-shNC	P53	23.44	23.61	3.74942
SK-Hep9-Lv-shNC	P53	23.68	23.61	3.1748
SK-Hep1-Lv-shCDCA2	TUBB	20.87	20.79
SK-Hep1-Lv-shCDCA2	TUBB	20.8	20.79
SK-Hep1-Lv-shCDCA2	TUBB	20.7	20.79
SK-Hep1-Lv-shCDCA2	P21	22.86	23	5.16358
SK-Hep1-Lv-shCDCA2	P21	23.21	23	4.05126
SK-Hep1-Lv-shCDCA2	P21	22.92	23	4.95323
SK-Hep1-Lv-shCDCA2	P53	23.95	23.93	2.76383
SK-Hep1-Lv-shCDCA2	P53	23.89	23.93	2.88119
SK-Hep1-Lv-shCDCA2	P53	23.95	23.93	2.76383
HepG2 p3xFlag	TUBB	18.72	18.88
HepG2 p3xFlag	TUBB	18.95	18.88
HepG2 p3xFlag	TUBB	18.98	18.88
HepG2 p3xFlag	P21	22.22	22.19	2.14113
HepG2 p3xFlag	P21	22.12	22.19	2.2948
HepG2 p3xFlag	P21	22.21	22.19	2.15602
HepG2 p3xFlag	P53	22.98	23.07	1.4406
HepG2 p3xFlag	P53	23.1	23.07	1.32562
HepG2 p3xFlag	P53	23.12	23.07	1.30737
HeoG2 pCDCA2	TUBB	18.53	18.69
HeoG2 pCDCA2	TUBB	18.73	18.69
HeoG2 pCDCA2	TUBB	18.83	18.69
HeoG2 pCDCA2	P21	22.78	22.46	1.27312
HeoG2 pCDCA2	P21	22.19	22.46	1.91636
HeoG2 pCDCA2	P21	22.42	22.46	1.63396
HeoG2 pCDCA2	P53	23.37	23.32	0.963707
HeoG2 pCDCA2	P53	23.42	23.32	0.93088
HeoG2 pCDCA2	P53	23.16	23.32	1.11471

## Sheet: Fig.3A Apoptosis-FC
Percentage of cells (Apoptosis-Flow cytometry)
	Dead cells			Live cells			Early apoptosis			Late apoptosis			Early+late apoptosis
HepG2-p3xFlag	0.31	0.42	0.21	58.5	60.06	57.41	23.7	22.8	24.7	17.5	16.72	17.68	41.4	39.52	42.38
HepG2-pCDCA2	1.44	2.21	0.58	64.3	66.89	64.12	16.4	15.92	17.35	17.9	14.98	17.95	34.3	30.9	35.3
Percentage of cells (5 mg/mL CDDP induced apoptosis-Flow cytometry)
	Dead cells			Live cells			Early apoptosis			Late apoptosis			Early+late apoptosis
HepG2-p3xFlag	4.34	3.49	4.81	50.4	52.7	43.4	33.7	34.8	40.4	11.5	9	11.4	45.2	42	51.8
HepG2-pCDCA2	2.36	2.26	3.1	82.1	84.3	82.1	6.11	5.67	6.14	9.43	7.8	8.71	15.54	13.47	14.85

## Sheet: Fig.3B TUNEL
Huh7-Lv-shNC	Transfected cells	Apoptotic in transfected cells	Apoptosis%	Non-Apoptosis%			Huh7-Lv-shCDCA2	Infected cells	Apoptotic in infected cells	Apoptosis%	Non-Apoptosis%	Mann-Whitney test (vs. Huh7-Lv-shNC)
1	606	36	0.0594059	0.940594			1	1381	23	0.0166546	0.983345
2	321	29	0.0903427	0.909657			2	810	33	0.0407407	0.959259	n.s.
3	275	20	0.0727273	0.927273			3	300	24	0.08	0.92
4	306	31	0.101307	0.898693			4	108	11	0.101852	0.898148
5	245	21	0.0857143	0.914286			5	119	8	0.0672269	0.932773
6	246	19	0.0772358	0.922764			6	1512	40	0.026455	0.973545
7	1261	32	0.0253767	0.974623			7	1707	40	0.0234329	0.976567
8	3143	79	0.0251352	0.974865			8	425	57	0.134118	0.865882
9	3211	30	0.00934288	0.990657			9	1188	34	0.0286195	0.97138
Sum	9614	297	0.0308924	0.969108
							Sum	7550	270	0.0357616	0.964238
Huh7-Lv-shNC+10mg/L DDP	Transfected cells	Apoptotic in transfected cells	Apoptosis%	Non-Apoptosis%	Kruskal-Wallis test (vs. 0mg/L DDP)		Huh7-Lv-shCDCA2+10mg/L DDP	Infected cells	Apoptotic in infected cells	Apoptosis%	Non-Apoptosis%	Mann-Whitney test (vs. Huh7-Lv-shNC)	Kruskal-Wallis test (vs. 0mg/L DDP)
1	878	42	0.047836	0.952164	n.s.		1	175	10	0.0571429	0.942857	0.913	0.1892
2	592	34	0.0574324	0.942568			2	138	9	0.0652174	0.934783		n.s.
3	457	27	0.059081	0.940919			3	61	5	0.0819672	0.918033
4	975	42	0.0430769	0.956923			4	59	5	0.0847458	0.915254
5	329	22	0.0668693	0.933131			5	76	3	0.0394737	0.960526
6	252	24	0.0952381	0.904762
7	251	24	0.0956175	0.904382
8	344	15	0.0436047	0.956395
9	717	24	0.0334728	0.966527
10	690	44	0.0637681	0.936232
Sum	5485	298	0.05433	0.94567			Sum	509	32	0.0628684	0.937132
Huh7-Lv-shNC+20mg/L DDP	Infected cells	Apoptotic in infected cells	Apoptosis%	Non-Apoptosis%	Kruskal-Wallis test (vs. 0mg/L DDP)		Huh7-Lv-shCDCA2+20mg/L DDP	Infected cells	Apoptotic in infected cells	Apoptosis%	Non-Apoptosis%	Mann-Whitney test (vs. Huh7-Lv-shNC)	Kruskal-Wallis test (vs. 0mg/L DDP)	Kruskal-Wallis test (vs. 10mg/L DDP)
1	261	38	0.145594	0.854406	n.s.		1	628	38	0.0605096	0.93949	0.5622	0.0418	>0.99999
2	287	19	0.0662021	0.933798			2	460	26	0.0565217	0.943478	n.s.	*	n.s.
3	304	19	0.0625	0.9375			3	384	27	0.0703125	0.929688
4	532	35	0.0657895	0.934211			4	440	22	0.05	0.95
5	290	16	0.0551724	0.944828			5	414	36	0.0869565	0.913043
6	673	52	0.077266	0.922734			6	112	14	0.125	0.875
7	722	26	0.0360111	0.963989
8	1012	42	0.041502	0.958498
9	2194	88	0.0401094	0.959891
10	233	19	0.0815451	0.918455
Sum	6508	354	0.0543946	0.945605			Sum	2438	163	0.0668581	0.933142
SK-Hep1-Lv-shNC	Transfected cells	Apoptotic in transfected cells	Apoptosis%	Non-Apoptosis%			SK-Hep1-Lv-shCDCA2	Infected cells	Apoptotic in infected cells	Apoptosis%	Non-Apoptosis%	Mann-Whitney test (vs. Huh7-Lv-shNC)
1	1045	6	0.0287081	0.911003			1	378	8	0.10582	0.89418	ns
2	1512	9	0.0297619	0.970238			2	481	6	0.0623701	0.93763
3	2103	36	0.085592	0.914408			3	600	8	0.0666667	0.933333
4	1334	16	0.05997	0.94003			4	1029	15	0.0728863	0.927114
5	1132	18	0.0795053	0.920495			5	1088	7	0.0321691	0.967831
6	1020	12	0.0588235	0.941176			6	1099	13	0.0591447	0.940855
7	864	15	0.0868056	0.913194			7	316	7	0.110759	0.889241
8	1422	23	0.080872	0.919128			8	880	9	0.0511364	0.948864
9	1357	17	0.0626382	0.937362			9	396	5	0.0631313	0.936869
10	1853	18	0.0485699	0.95143			10
Sum	11085	155	0.0699143	0.930086			Sum	5408	64	0.0591716	0.940828
SK-Hep1-Lv-shNC+10mg/L DDP	Transfected cells	Apoptotic in transfected cells	Apoptosis%	Non-Apoptosis%	Kruskal-Wallis test (vs. 0mg/L DDP)		SK-Hep1-Lv-shCDCA2+10mg/L DDP	Infected cells	Apoptotic in infected cells	Apoptosis%	Non-Apoptosis%	Mann-Whitney test (vs. Huh7-Lv-shNC)	Kruskal-Wallis test (vs. 0mg/L DDP)
1	1222	16	0.0654664	0.934534	ns.		1	550	4	0.0363636	0.963636	0.0625	0.4391
2	1570	21	0.066879	0.933121			2	700	18	0.128571	0.871429	ns	ns
3	1446	23	0.0795297	0.92047			3	1126	22	0.0976909	0.902309
4	1012	14	0.06917	0.93083			4	1184	17	0.0717905	0.928209
5	850	11	0.0647059	0.935294			5	544	11	0.101103	0.898897
6	736	13	0.0883152	0.911685			6	934	20	0.107066	0.892934
7	1236	22	0.0889968	0.911003			7	1549	35	0.112976	0.887024
8	706	19	0.134561	0.865439			8	767	18	0.11734	0.88266
9	1347	19	0.0705271	0.929473			9	1109	31	0.139766	0.860234
Sum	10125	158	0.0780247	0.921975			Sum	8463	176	0.103982	0.896018
SK-Hep1-Lv-shNC+20mg/L DDP	Infected cells	Apoptotic in infected cells	Apoptosis%	Non-Apoptosis%	Kruskal-Wallis test (vs. 0mg/L DDP)	Kruskal-Wallis test (vs. 10mg/L DDP)	SK-Hep1-Lv-shCDCA2+20mg/L DDP	Infected cells	Apoptotic in infected cells	Apoptosis%	Non-Apoptosis%	Mann-Whitney test (vs. Huh7-Lv-shNC)	Kruskal-Wallis test (vs. 0mg/L DDP)	Kruskal-Wallis test (vs. 10mg/L DDP)
1	1518	20	0.0658762	0.934124	0.0006	ns	1	521	9	0.0863724	0.913628	0.0435	0.0049	0.2244
2	1236	22	0.0889968	0.911003	***		2	396	20	0.252525	0.747475	*	**	ns
3	892	16	0.0896861	0.910314			3	341	13	0.190616	0.809384
4	912	16	0.0877193	0.912281			4	285	9	0.157895	0.842105
5	907	23	0.126792	0.873208			5	365	10	0.136986	0.863014
6	1317	42	0.159453	0.840547			6	338	16	0.236686	0.763314
7	1459	29	0.0993831	0.900617			7	1205	16	0.06639	0.93361
8	1070	21	0.0981308	0.901869			8	420	25	0.297619	0.702381
9	1289	27	0.104732	0.895268			9	441	20	0.226757	0.773243
10	1487	33	0.110962	0.889038			10
Sum	12087	249	0.103003	0.896997			Sum	4312	138	0.160019	0.839981
Summary (percentage of cells)
	Non-Apoptotic cells										Apoptotic cells
Huh7-Lv-shNC	94.06	90.97	92.73	89.87	91.43	92.28	97.46	97.49	99.07		5.94	9.03	7.27	10.13	8.57	7.72	2.54	2.51	0.93
Huh7-Lv-shCDCA2	98.33	95.93	92	89.81	93.28	97.35	97.66	86.59	97.14		1.67	4.07	8	10.19	6.72	2.65	2.34	13.41	2.86
Huh7-Lv-shNC+10 mg/L CDDP	95.22	94.26	94.09	95.69	93.31	90.48	90.44	95.64	96.65	93.62	4.78	5.74	5.91	4.31	6.69	9.52	9.56	4.36	3.35	6.38
Huh7-Lv-shCDCA2+10 mg/L CDDP	94.29	93.48	91.8	91.53	96.05						5.71	6.52	8.2	8.47	3.95
Huh7-Lv-shNC+20 mg/L CDDP	85.44	93.38	93.75	93.42	94.48	92.27	96.4	95.85	95.99	91.85	14.56	6.62	6.25	6.58	5.52	7.73	3.6	4.15	4.01	8.15
Huh7-Lv-shCDCA2+20 mg/L CDDP	93.95	94.35	92.97	95	91.3	87.5					6.05	5.65	7.03	5	8.7	12.5
	Non-Apoptosis										Apoptosis
SK-Hep1-Lv-shNC	91.1	97.02	91.44	94	92.05	94.12	91.32	91.91	93.74	95.14	2.87	2.98	8.56	6	7.95	5.88	8.68	8.09	6.26	4.86
SK-Hep1-Lv-shCDCA2	89.42	93.76	93.33	92.71	96.78	94.09	88.92	94.89	93.69		10.58	6.24	6.67	7.29	3.22	5.91	11.08	5.11	6.31
SK-Hep1-Lv-shNC+10 mg/L DDP	93.45	93.31	92.05	93.08	93.53	91.17	91.1	86.54	92.95		6.55	6.69	7.95	6.92	6.47	8.83	8.9	13.46	7.05
SK-Hep1-Lv-shCDCA2+10 mg/L DDP	96.36	87.14	90.23	92.82	89.89	89.29	88.7	88.27	86.02		3.64	12.86	9.77	7.18	10.11	10.71	11.3	11.73	13.98
SK-Hep1-Lv-shNC+20 mg/L DDP	93.41	91.1	91.03	91.23	87.32	84.05	90.06	90.19	89.53	88.9	6.59	8.9	8.97	8.77	12.68	15.95	9.94	9.81	10.47	11.1
SK-Hep1-Lv-shCDCA2+20 mg/L DDP	91.36	74.75	80.94	84.21	86.3	76.33	93.36	70.24	77.32		8.64	25.25	19.06	15.79	13.7	23.67	6.64	29.76	22.68

## Sheet: Fig.4A qRT-PCR
Combined data
	CDCA2									CYPJ
Huh7-Lv-NC	214.77	219.29	228.6	83.09	81.38	84.84	85.82	102.06	122.22	138.46	139.42	136.55	61.25	60.41	58.76	119.1	131.25	105.15
Huh7-Lv-shCDCA2	90.93	92.2	78.61	17.47	19.25	18.59	45.05	32.76	43.83	88.85	102.06	100.66	54.82	53.69	53.32	71.85	71.4	68.85
SK-Hep1-Lv-NC	34.22	39.03	36.17	8.73	10.03	9.96	11.43	12.51	14.27	32.75	37.88	34.86	16.53	16.87	16.3	21.3	28.05	28.95
SK-Hep1-Lv-shCDCA2	9.11	9.49	9.3	4.02	4.65	4.31	5.4	4.1	4.14	17.92	19.47	18.04	15.42	16.07	14.29	16.05	14.85	14.1
HepG2-p3xFlag	0.91	1.03	1.08	0.82	0.79	1.53				0.99	0.98	1.03	1.68	1.87	1.98
HepG2-pCDCA2	18.72	20.49	20.21	32.37	32.6	28.97				0.87	1	1.07	2.11	1.94	1.95
SK-Hep1-pCMV	7.6	9.89	8.46	4.1	3.29	4.4				7.53	8.3	10.08	4.62	4.75	4.68
SK-Hep1-pCYPJ	10.6	11.29	10.68	10.17	10.68	10.75				1344.95	1326.43	1335.66	801.56	871.08	807.14
HepG2-pCMV	3.62	4.4	4.4	1.9	3.13	3.55				4.73	5.91	4.54	5.53	5.19	5.19
HepG2-pCYPJ	6.22	6.05	6.76	5.02	4.19	3.5				9237.8	9764.52	8985.19	7678.81	8461.32	7786
Repeat 1						Repeat 2						Repeat 3
S_Name	Gene	Ct	Mean Ct	2^(-∆∆Ct)		S_Name	Gene	Ct	Mean Ct	2^(-∆∆Ct)		S_Name	Gene	Ct	Mean Ct	2^(-∆∆Ct)
Huh7-Lv-NC	CDCA2	22.88	22.88	83.0937		Huh7-Lv-NC	CDCA2	22.98	22.94	214.773		Huh7-Lv-shNC	CDCA2	23.34	23.09	19.0894
Huh7-Lv-NC	CDCA2	22.91	22.88	81.3836		Huh7-Lv-NC	CDCA2	22.95	22.94	219.286		Huh7-Lv-shNC	CDCA2	23.09	23.09	22.7013
Huh7-Lv-NC	CDCA2	22.85	22.88	84.8396		Huh7-Lv-NC	CDCA2	22.89	22.94	228.598		Huh7-Lv-shNC	CDCA2	22.83	23.09	27.1843
Huh7-Lv-NC	CYPJ	18.97	19	30.6256		Huh7-Lv-NC	CYPJ	19.12	18.99	88.8521		Huh7-Lv-shNC	CYPJ	18.85	18.87	4.78991
Huh7-Lv-NC	CYPJ	18.99	19	30.204		Huh7-Lv-NC	CYPJ	18.92	18.99	102.064		Huh7-Lv-shNC	CYPJ	18.86	18.87	4.75683
Huh7-Lv-NC	CYPJ	19.03	19	29.378		Huh7-Lv-NC	CYPJ	18.94	18.99	100.659		Huh7-Lv-shNC	CYPJ	18.91	18.87	4.59479
Huh7-Lv-NC	GAPDH	13.04	13			Huh7-Lv-NC	TUBB	19.18	19.09			Huh7-Lv-shNC	TUBB	19.5856	19.41
Huh7-Lv-NC	GAPDH	13.01	13			Huh7-Lv-NC	TUBB	19.14	19.09			Huh7-Lv-shNC	TUBB	19.4132	19.41
Huh7-Lv-NC	GAPDH	12.95	13			Huh7-Lv-NC	TUBB	18.95	19.09			Huh7-Lv-shNC	TUBB	19.2399	19.41
Huh7-Lv-shCDCA2	CDCA2	25.09	25.02	17.4683		Huh7-Lv-shCDCA2	CDCA2	25.16	25.22	90.9289		Huh7-Lv-shCDCA2	CDCA2	25.0758	25.24	10.0484
Huh7-Lv-shCDCA2	CDCA2	24.95	25.02	19.2484		Huh7-Lv-shCDCA2	CDCA2	25.14	25.22	92.1982		Huh7-Lv-shCDCA2	CDCA2	25.5376	25.24	7.29597
Huh7-Lv-shCDCA2	CDCA2	25	25.02	18.5927		Huh7-Lv-shCDCA2	CDCA2	25.37	25.22	78.6114		Huh7-Lv-shCDCA2	CDCA2	25.12	25.24	9.74526
Huh7-Lv-shCDCA2	CYPJ	19.09	19.11	27.4107		Huh7-Lv-shCDCA2	CYPJ	19.42	19.43	138.461		Huh7-Lv-shCDCA2	CYPJ	18.93	18.94	7.94474
Huh7-Lv-shCDCA2	CYPJ	19.12	19.11	26.8466		Huh7-Lv-shCDCA2	CYPJ	19.41	19.43	139.424		Huh7-Lv-shCDCA2	CYPJ	18.79	18.94	8.75435
Huh7-Lv-shCDCA2	CYPJ	19.13	19.11	26.6611		Huh7-Lv-shCDCA2	CYPJ	19.44	19.43	136.555		Huh7-Lv-shCDCA2	CYPJ	19.11	18.94	7.01285
Huh7-Lv-shCDCA2	GAPDH	12.96	12.96			Huh7-Lv-shCDCA2	TUBB	19.93	20.03			Huh7-Lv-shCDCA2	TUBB	20.3929	20.22
Huh7-Lv-shCDCA2	GAPDH	12.96	12.96			Huh7-Lv-shCDCA2	TUBB	20	20.03			Huh7-Lv-shCDCA2	TUBB	20.0751	20.22
Huh7-Lv-shCDCA2	GAPDH	12.95	12.96			Huh7-Lv-shCDCA2	TUBB	20.15	20.03			Huh7-Lv-shCDCA2	TUBB	20.1853	20.22
Sk-Hep1-Lv-NC	CDCA2	27.01	26.88	8.73415		SK-Hep1-Lv-NC	CDCA2	26.81	26.72	34.2176		SK-Hep1-Lv-shNC	CDCA2	27.3392	27.19	2.54118
Sk-Hep1-Lv-NC	CDCA2	26.81	26.88	10.0329		SK-Hep1-Lv-NC	CDCA2	26.62	26.72	39.0342		SK-Hep1-Lv-shNC	CDCA2	26.2135	27.19	5.54505
Sk-Hep1-Lv-NC	CDCA2	26.82	26.88	9.9636		SK-Hep1-Lv-NC	CDCA2	26.73	26.72	36.1686		SK-Hep1-Lv-shNC	CDCA2	27.015	27.19	3.18148
Sk-Hep1-Lv-NC	CYPJ	21.74	21.73	8.26301		SK-Hep1-Lv-NC	CYPJ	21.74	21.64	32.748		SK-Hep1-Lv-shNC	CYPJ	21.69	21.41	1.42405
Sk-Hep1-Lv-NC	CYPJ	21.71	21.73	8.43663		SK-Hep1-Lv-NC	CYPJ	21.53	21.64	37.8792		SK-Hep1-Lv-shNC	CYPJ	21.3	21.41	1.86607
Sk-Hep1-Lv-NC	CYPJ	21.76	21.73	8.14925		SK-Hep1-Lv-NC	CYPJ	21.65	21.64	34.856		SK-Hep1-Lv-shNC	CYPJ	21.25	21.41	1.93187
Sk-Hep1-Lv-NC	GAPDH	13.84	13.88			SK-Hep1-Lv-NC	TUBB	20.45	20.27			SK-Hep1-Lv-shNC	TUBB	20.38	20.5
Sk-Hep1-Lv-NC	GAPDH	13.89	13.88			SK-Hep1-Lv-NC	TUBB	20.19	20.27			SK-Hep1-Lv-shNC	TUBB	20.41	20.5
Sk-Hep1-Lv-NC	GAPDH	13.92	13.88			SK-Hep1-Lv-NC	TUBB	20.18	20.27			SK-Hep1-Lv-shNC	TUBB	20.72	20.5
Sk-Hep1-Lv-shCDCA2	CDCA2	28.08	27.98	4.01853		SK-Hep1-Lv-shCDCA2	CDCA2	27.96	27.93	9.10505		SK-Hep1-Lv-shCDCA2	CDCA2	27.714	27.97	1.19806
Sk-Hep1-Lv-shCDCA2	CDCA2	27.87	27.98	4.64818		SK-Hep1-Lv-shCDCA2	CDCA2	27.9	27.93	9.4917		SK-Hep1-Lv-shCDCA2	CDCA2	28.1119	27.97	0.909282
Sk-Hep1-Lv-shCDCA2	CDCA2	27.98	27.98	4.30695		SK-Hep1-Lv-shCDCA2	CDCA2	27.93	27.93	9.29636		SK-Hep1-Lv-shCDCA2	CDCA2	28.0982	27.97	0.917958
Sk-Hep1-Lv-shCDCA2	CYPJ	21.79	21.81	7.70966		SK-Hep1-Lv-shCDCA2	CYPJ	21.85	21.81	17.9179		SK-Hep1-Lv-shCDCA2	CYPJ	21.39	21.49	1.07177
Sk-Hep1-Lv-shCDCA2	CYPJ	21.73	21.81	8.03705		SK-Hep1-Lv-shCDCA2	CYPJ	21.73	21.81	19.4721		SK-Hep1-Lv-shCDCA2	CYPJ	21.5	21.49	0.993092
Sk-Hep1-Lv-shCDCA2	CYPJ	21.9	21.81	7.14368		SK-Hep1-Lv-shCDCA2	CYPJ	21.84	21.81	18.0426		SK-Hep1-Lv-shCDCA2	CYPJ	21.58	21.49	0.939523
Sk-Hep1-Lv-shCDCA2	GAPDH	13.8	13.83			SK-Hep1-Lv-shCDCA2	TUBB	19.42	19.51			SK-Hep1-Lv-shCDCA2	TUBB	19.8	19.79
Sk-Hep1-Lv-shCDCA2	GAPDH	13.84	13.83			SK-Hep1-Lv-shCDCA2	TUBB	19.56	19.51			SK-Hep1-Lv-shCDCA2	TUBB	19.75	19.79
Sk-Hep1-Lv-shCDCA2	GAPDH	13.85	13.83			SK-Hep1-Lv-shCDCA2	TUBB	19.55	19.51			SK-Hep1-Lv-shCDCA2	TUBB	19.82	19.79
Sk-Hep1-pCMV	CDCA2	29.17	29.24	4.10296		SK-Hep1-pCMV	CDCA2	29.62	29.43	7.60352
Sk-Hep1-pCMV	CDCA2	29.49	29.24	3.28676		SK-Hep1-pCMV	CDCA2	29.24	29.43	9.89477
Sk-Hep1-pCMV	CDCA2	29.07	29.24	4.39745		SK-Hep1-pCMV	CDCA2	29.46	29.43	8.49531
Sk-Hep1-pCMV	CYPJ	24.65	24.63	2.30804		SK-Hep1-pCMV	CYPJ	24.5	24.31	7.53357
Sk-Hep1-pCMV	CYPJ	24.61	24.63	2.37293		SK-Hep1-pCMV	CYPJ	24.36	24.31	8.30128
Sk-Hep1-pCMV	CYPJ	24.63	24.63	2.34026		SK-Hep1-pCMV	CYPJ	24.08	24.31	10.0794
Sk-Hep1-pCMV	GAPDH	14.96	14.95			SK-Hep1-pCMV	TUBB	21.01	20.91
Sk-Hep1-pCMV	GAPDH	14.97	14.95			SK-Hep1-pCMV	TUBB	20.91	20.91
Sk-Hep1-pCMV	GAPDH	14.93	14.95			SK-Hep1-pCMV	TUBB	20.81	20.91
Sk-Hep1-pCYPJ	CDCA2	27.51	28.96	10.173		SK-Hep1-pCYPJ	CDCA2	28.92	28.89	10.605
Sk-Hep1-pCYPJ	CDCA2	27.44	28.96	10.6787		SK-Hep1-pCYPJ	CDCA2	28.83	28.89	11.2876
Sk-Hep1-pCYPJ	CDCA2	27.43	28.96	10.753		SK-Hep1-pCYPJ	CDCA2	28.91	28.89	10.6787
Sk-Hep1-pCYPJ	CYPJ	16.86	16.82	400.78		SK-Hep1-pCYPJ	CYPJ	16.8	16.81	1344.95
Sk-Hep1-pCYPJ	CYPJ	16.74	16.82	435.542		SK-Hep1-pCYPJ	CYPJ	16.82	16.81	1326.43
Sk-Hep1-pCYPJ	CYPJ	16.85	16.82	403.568		SK-Hep1-pCYPJ	CYPJ	16.81	16.81	1335.66
Sk-Hep1-pCYPJ	GAPDH	14.58	14.6			SK-Hep1-pCYPJ	TUBB	20.77	20.69
Sk-Hep1-pCYPJ	GAPDH	14.61	14.6			SK-Hep1-pCYPJ	TUBB	20.69	20.69
Sk-Hep1-pCYPJ	GAPDH	14.6	14.6			SK-Hep1-pCYPJ	TUBB	20.6	20.69
HepG2-p3xFlag	CDCA2	32.14	31.86	0.82169		HepG2-p3xFlag	CDCA2	31.22	31.08	0.905425
HepG2-p3xFlag	CDCA2	32.19	31.86	0.793701		HepG2-p3xFlag	CDCA2	31.04	31.08	1.02574
HepG2-p3xFlag	CDCA2	31.24	31.86	1.53333		HepG2-p3xFlag	CDCA2	30.97	31.08	1.07674
HepG2-p3xFlag	CYPJ	26.76	26.63	0.838956		HepG2-p3xFlag	CYPJ	25.96	25.94	0.988514
HepG2-p3xFlag	CYPJ	26.6	26.63	0.937354		HepG2-p3xFlag	CYPJ	25.97	25.94	0.981686
HepG2-p3xFlag	CYPJ	26.52	26.63	0.990801		HepG2-p3xFlag	CYPJ	25.9	25.94	1.03049
HepG2-p3xFlag	GAPDH	15.62	15.6			HepG2-p3xFlag	TUBB	19.43	19.44
HepG2-p3xFlag	GAPDH	15.61	15.6			HepG2-p3xFlag	TUBB	19.45	19.44
HepG2-p3xFlag	GAPDH	15.59	15.6			HepG2-p3xFlag	TUBB	19.44	19.44
HepG2-pCDCA2	CDCA2	26.97	27.02	32.3718		HepG2-pCDCA2	CDCA2	26.87	26.79	18.7221
HepG2-pCDCA2	CDCA2	26.96	27.02	32.597		HepG2-pCDCA2	CDCA2	26.74	26.79	20.4874
HepG2-pCDCA2	CDCA2	27.13	27.02	28.9736		HepG2-pCDCA2	CDCA2	26.76	26.79	20.2054
HepG2-pCDCA2	CYPJ	26.56	26.64	1.05458		HepG2-pCDCA2	CYPJ	26.17	26	0.866537
HepG2-pCDCA2	CYPJ	26.68	26.64	0.97041		HepG2-pCDCA2	CYPJ	25.97	26	0.99539
HepG2-pCDCA2	CYPJ	26.67	26.64	0.97716		HepG2-pCDCA2	CYPJ	25.87	26	1.06683
HepG2-pCDCA2	GAPDH	15.7	15.73			HepG2-pCDCA2	TUBB	19.52	19.46
HepG2-pCDCA2	GAPDH	15.75	15.73			HepG2-pCDCA2	TUBB	19.39	19.46
HepG2-pCDCA2	GAPDH	15.74	15.73			HepG2-pCDCA2	TUBB	19.46	19.46
HepG2-pCMV	CDCA2	30.35	30.61	5.01645		HepG2-pCMV	CDCA2	31.46	31.31	3.6217
HepG2-pCMV	CDCA2	30.61	30.61	4.18918		HepG2-pCMV	CDCA2	31.18	31.31	4.39745
HepG2-pCMV	CDCA2	30.87	30.61	3.49833		HepG2-pCMV	CDCA2	31.18	31.31	4.39745
HepG2-pCMV	CYPJ	25.86	25.92	2.76383		HepG2-pCMV	CYPJ	25.94	25.86	4.7349
HepG2-pCMV	CYPJ	25.95	25.92	2.59668		HepG2-pCMV	CYPJ	25.62	25.86	5.91072
HepG2-pCMV	CYPJ	25.95	25.92	2.59668		HepG2-pCMV	CYPJ	26	25.86	4.54202
HepG2-pCMV	GAPDH	16.41	16.42			HepG2-pCMV	TUBB	21.77	21.68
HepG2-pCMV	GAPDH	16.43	16.42			HepG2-pCMV	TUBB	21.63	21.68
HepG2-pCMV	GAPDH	16.41	16.42			HepG2-pCMV	TUBB	21.63	21.68
HepG2-pCYPJ	CDCA2	31.44	30.9	1.90088		HepG2-pCYPJ	CDCA2	30.71	30.72	6.21893
HepG2-pCYPJ	CDCA2	30.72	30.9	3.13109		HepG2-pCYPJ	CDCA2	30.75	30.72	6.04887
HepG2-pCYPJ	CDCA2	30.54	30.9	3.54717		HepG2-pCYPJ	CDCA2	30.59	30.72	6.75833
HepG2-pCYPJ	CYPJ	15.11	15.06	3839.4		HepG2-pCYPJ	CYPJ	15.04	15.03	9237.8
HepG2-pCYPJ	CYPJ	14.97	15.06	4230.66		HepG2-pCYPJ	CYPJ	14.96	15.03	9764.52
HepG2-pCYPJ	CYPJ	15.09	15.06	3893		HepG2-pCYPJ	CYPJ	15.08	15.03	8985.19
HepG2-pCYPJ	GAPDH	16.07	16.11			HepG2-pCYPJ	TUBB	21.51	21.71
HepG2-pCYPJ	GAPDH	16.18	16.11			HepG2-pCYPJ	TUBB	21.81	21.71
HepG2-pCYPJ	GAPDH	16.08	16.11			HepG2-pCYPJ	TUBB	21.81	21.71

[truncated: 1 more sheets: Fig.4C Cell viability]
