# Supplementary material for: Cell division cycle associated 2 (CDCA2) upregulation promotes the progression of hepatocellular carcinoma in a p53-dependant manner
Source: PeerJ. 2022 Jun 6;10:e13535. doi: 10.7717/peerj.13535 (PMC9179591; doi:10.7717/peerj.13535)
Supplement: Table S1 [file peerj-10-13535-s003.xlsx]

## Sheet: Sheet1
No	STUDY_ID	SAMPLE_ID	CDCA2	Patient ID	Sample ID	Diagnosis Age	Neoplasm Disease Stage American Joint Committee on Cancer Code	American Joint Committee on Cancer Publication Version Type	Cancer Type	TCGA PanCanAtlas Cancer Type Acronym	Cancer Type Detailed	Center of sequencing	Last Communication Contact from Initial Pathologic Diagnosis Date	Birth from Initial Pathologic Diagnosis Date	Form completion date	Fraction Genome Altered	Person Gender	Neoplasm Histologic Grade	Neoadjuvant Therapy Type Administered Prior To Resection Text	ICD-10 Classification	International Classification of Diseases for Oncology, Third Edition ICD-O-3 Histology Code	International Classification of Diseases for Oncology, Third Edition ICD-O-3 Site Code	Informed consent verified	In PanCan Pathway Analysis	Mutation Count	New Neoplasm Event Post Initial Therapy Indicator	Oncotree Code	Other Patient ID	American Joint Committee on Cancer Metastasis Stage Code	Neoplasm Disease Lymph Node Stage American Joint Committee on Cancer Code	American Joint Committee on Cancer Tumor Stage Code	Person Neoplasm Cancer Status	Primary Lymph Node Presentation Assessment	Prior Diagnosis	Race Category	Radiation Therapy	Number of Samples Per Patient	Sample Type	Subtype	Tissue Prospective Collection Indicator	Tissue Retrospective Collection Indicator	Tissue Source Site	Tumor Disease Anatomic Site	Tumor Type	Patient Weight
1	lihc_tcga_pan_can_atlas_2018	TCGA-2V-A95S-01	-0.4432	TCGA-2V-A95S	TCGA-2V-A95S-01	NA	STAGE II	7TH	Hepatocellular Carcinoma	LIHC	Hepatocellular Carcinoma	University of California San Diego	NA	NA	6/15/15	0.2041	Male	G3	No	C22.0	8170-03-01	C22.0	Yes	Yes	85	NA	HCC	2C041473-EAAA-4B7C-9B2E-B9DA3543AD18	MX	NX	T2	With Tumor	NA	No	Asian	No	1	Primary	LIHC	No	Yes	2V	Liver	Hepatocellular Carcinoma	78
2	lihc_tcga_pan_can_atlas_2018	TCGA-2Y-A9GS-01	0.6257	TCGA-2Y-A9GS	TCGA-2Y-A9GS-01	58	STAGE IV	6TH	Hepatocellular Carcinoma	LIHC	Hepatocellular Carcinoma	Moffitt Cancer Center	NA	-21318	2011-03-14	0.3002	Male	G2	No	C22.0	8170-03-01	C22.0	Yes	Yes	65	Yes	HCC	95B97198-1A1B-4F01-90F3-6C66638371D1	MX	NX	T2	With Tumor	NA	No	White	No	1	Primary	LIHC	No	Yes	2Y	Liver	Hepatocellular Carcinoma	92
3	lihc_tcga_pan_can_atlas_2018	TCGA-2Y-A9GT-01	-0.7366	TCGA-2Y-A9GT	TCGA-2Y-A9GT-01	51	STAGE I	6TH	Hepatocellular Carcinoma	LIHC	Hepatocellular Carcinoma	Moffitt Cancer Center	NA	-18768	2011-03-14	0.0622	Male	G2	No	C22.0	8170-03-01	C22.0	Yes	Yes	83	Yes	HCC	31A2ECC5-2D45-4823-8187-DC701DD412A8	MX	NX	T1	With Tumor	NA	No	White	No	1	Primary	LIHC	No	Yes	2Y	Liver	Hepatocellular Carcinoma	122
4	lihc_tcga_pan_can_atlas_2018	TCGA-2Y-A9GU-01	0.1489	TCGA-2Y-A9GU	TCGA-2Y-A9GU-01	55	STAGE I	6TH	Hepatocellular Carcinoma	LIHC	Hepatocellular Carcinoma	Moffitt Cancer Center	1939	-20187	2011-03-14	0.3157	Female	G2	No	C22.0	8170-03-01	C22.0	Yes	Yes	138	No	HCC	B27720A2-E240-413C-A0F1-0B1AF3621DE2	MX	NX	T1	Tumor Free	NA	No	White	No	1	Primary	LIHC	No	Yes	2Y	Liver	Hepatocellular Carcinoma	78
5	lihc_tcga_pan_can_atlas_2018	TCGA-2Y-A9GV-01	-0.8263	TCGA-2Y-A9GV	TCGA-2Y-A9GV-01	54	STAGE I	6TH	Hepatocellular Carcinoma	LIHC	Hepatocellular Carcinoma	Moffitt Cancer Center	NA	-20011	2011-03-14	0.0928	Female	G1	No	C22.0	8170-03-01	C22.0	Yes	Yes	61	Yes	HCC	D1AA9C1A-D732-48C0-B669-8A14E0397344	MX	NX	T1	With Tumor	NA	Yes	White	No	1	Primary	LIHC	No	Yes	2Y	Liver	Hepatocellular Carcinoma	85
6	lihc_tcga_pan_can_atlas_2018	TCGA-2Y-A9GW-01	-0.5966	TCGA-2Y-A9GW	TCGA-2Y-A9GW-01	64	STAGE I	6TH	Hepatocellular Carcinoma	LIHC	Hepatocellular Carcinoma	Moffitt Cancer Center	NA	-23587	2011-03-14	0.1478	Male	G2	No	C22.0	8170-03-01	C22.0	Yes	Yes	69	Yes	HCC	3E1920B3-3BD4-4506-A0CF-567257154BCF	MX	N0	T1	With Tumor	NA	No	White	No	1	Primary	LIHC	No	Yes	2Y	Liver	Hepatocellular Carcinoma	139
7	lihc_tcga_pan_can_atlas_2018	TCGA-2Y-A9GX-01	-0.6039	TCGA-2Y-A9GX	TCGA-2Y-A9GX-01	68	STAGE I	6TH	Hepatocellular Carcinoma	LIHC	Hepatocellular Carcinoma	Moffitt Cancer Center	2442	-24963	2011-03-14	0.0122	Male	G2	No	C22.0	8170-03-01	C22.0	Yes	Yes	54	Yes	HCC	D6C2C6CE-3483-4FE5-AEF6-E40419F728CF	MX	NX	T1	With Tumor	NA	No	White	No	1	Primary	LIHC	No	Yes	2Y	Liver	Hepatocellular Carcinoma	104
8	lihc_tcga_pan_can_atlas_2018	TCGA-2Y-A9GY-01	0.6617	TCGA-2Y-A9GY	TCGA-2Y-A9GY-01	64	STAGE II	6TH	Hepatocellular Carcinoma	LIHC	Hepatocellular Carcinoma	Moffitt Cancer Center	NA	-23435	2011-03-14	0.4929	Female	G3	No	C22.0	8170-03-01	C22.0	Yes	Yes	68	Yes	HCC	75030B63-59AF-4705-86E7-3A431B7CF65A	MX	NX	T2	With Tumor	NA	No	White	No	1	Primary	LIHC	No	Yes	2Y	Liver	Hepatocellular Carcinoma	92
9	lihc_tcga_pan_can_atlas_2018	TCGA-2Y-A9GZ-01	-0.7047	TCGA-2Y-A9GZ	TCGA-2Y-A9GZ-01	82	STAGE II	6TH	Hepatocellular Carcinoma	LIHC	Hepatocellular Carcinoma	Moffitt Cancer Center	NA	-30082	2011-03-14	0.4572	Female	G2	No	C22.0	8170-03-01	C22.0	Yes	Yes	82	Yes	HCC	0E8C3831-DEF9-4EFA-9F93-8942072D6A77	MX	NX	T2	With Tumor	NA	No	White	No	1	Primary	LIHC	No	Yes	2Y	Liver	Hepatocellular Carcinoma	51
10	lihc_tcga_pan_can_atlas_2018	TCGA-2Y-A9H0-01	3.2577	TCGA-2Y-A9H0	TCGA-2Y-A9H0-01	49	STAGE IIIA	6TH	Hepatocellular Carcinoma	LIHC	Hepatocellular Carcinoma	Moffitt Cancer Center	3675	-18109	2011-03-14	0.2037	Male	G1	No	C22.0	8170-03-01	C22.0	Yes	Yes	73	No	HCC	492FF93F-432B-4B73-8706-632FB2C83EB4	M0	N0	T3	Tumor Free	NA	No	White	No	1	Primary	LIHC	No	Yes	2Y	Liver	Hepatocellular Carcinoma	89
11	lihc_tcga_pan_can_atlas_2018	TCGA-2Y-A9H1-01	-0.8269	TCGA-2Y-A9H1	TCGA-2Y-A9H1-01	58	STAGE I	7TH	Hepatocellular Carcinoma	LIHC	Hepatocellular Carcinoma	Moffitt Cancer Center	NA	-21222	2011-03-14	0.1707	Male	G2	No	C22.0	8170-03-01	C22.0	Yes	Yes	120	Yes	HCC	9C5E2438-F587-4935-92F0-4BFD57468EAA	MX	NX	T1	With Tumor	NA	No	White	No	1	Primary	LIHC	No	Yes	2Y	Liver	Hepatocellular Carcinoma	89
12	lihc_tcga_pan_can_atlas_2018	TCGA-2Y-A9H2-01	-0.1968	TCGA-2Y-A9H2	TCGA-2Y-A9H2-01	64	STAGE I	7TH	Hepatocellular Carcinoma	LIHC	Hepatocellular Carcinoma	Moffitt Cancer Center	1731	-23653	2011-03-14	0.7126	Female	G3	No	C22.0	8170-03-01	C22.0	Yes	Yes	53	No	HCC	CF7F0473-EAF3-4259-A68E-475A782FC84C	MX	N0	T1	Tumor Free	NA	No	White	No	1	Primary	LIHC	No	Yes	2Y	Liver	Hepatocellular Carcinoma	55
13	lihc_tcga_pan_can_atlas_2018	TCGA-2Y-A9H3-01	-0.704	TCGA-2Y-A9H3	TCGA-2Y-A9H3-01	45	STAGE II	7TH	Hepatocellular Carcinoma	LIHC	Hepatocellular Carcinoma	Moffitt Cancer Center	1516	-16443	2011-03-14	0.1642	Male	G1	No	C22.0	8170-03-01	C22.0	Yes	Yes	168	No	HCC	9B69D7F9-38EB-48E1-BDC0-A092A53BC709	MX	NX	T2	Tumor Free	NA	No	White	No	1	Primary	LIHC	No	Yes	2Y	Liver	Hepatocellular Carcinoma	105
14	lihc_tcga_pan_can_atlas_2018	TCGA-2Y-A9H4-01	-0.7005	TCGA-2Y-A9H4	TCGA-2Y-A9H4-01	68	STAGE I	7TH	Hepatocellular Carcinoma	LIHC	Hepatocellular Carcinoma	Moffitt Cancer Center	1452	-25096	2011-03-14	0.258	Male	G2	No	C22.0	8170-03-01	C22.0	Yes	Yes	65	No	HCC	801B1D2C-EB6F-4EEF-A00B-83DA939D755A	MX	N0	T1	Tumor Free	NA	No	Black or African American	No	1	Primary	LIHC	No	Yes	2Y	Liver	Hepatocellular Carcinoma	61
15	lihc_tcga_pan_can_atlas_2018	TCGA-2Y-A9H5-01	-0.5651	TCGA-2Y-A9H5	TCGA-2Y-A9H5-01	59	STAGE I	7TH	Hepatocellular Carcinoma	LIHC	Hepatocellular Carcinoma	Moffitt Cancer Center	NA	-21818	2011-03-14	0.3411	Female	G3	No	C22.0	8170-03-01	C22.0	Yes	Yes	72	Yes	HCC	51810579-E20D-4F08-93E7-891D645931DB	MX	N0	T1	With Tumor	NA	No	White	No	1	Primary	LIHC	No	Yes	2Y	Liver	Hepatocellular Carcinoma	69
16	lihc_tcga_pan_can_atlas_2018	TCGA-2Y-A9H6-01	-0.84	TCGA-2Y-A9H6	TCGA-2Y-A9H6-01	68	STAGE I	7TH	Hepatocellular Carcinoma	LIHC	Hepatocellular Carcinoma	Moffitt Cancer Center	357	-24982	2011-03-14	0.2319	Female	G2	No	C22.0	8170-03-01	C22.0	Yes	Yes	53	NA	HCC	BC3502BC-BBF6-44F2-A1F4-D1567819AEFB	MX	NX	T1	NA	NA	Yes	White	NA	1	Primary	LIHC	No	Yes	2Y	Liver	Hepatocellular Carcinoma	99
17	lihc_tcga_pan_can_atlas_2018	TCGA-2Y-A9H7-01	-0.3442	TCGA-2Y-A9H7	TCGA-2Y-A9H7-01	81	STAGE I	7TH	Hepatocellular Carcinoma	LIHC	Hepatocellular Carcinoma	Moffitt Cancer Center	1168	-29752	2011-03-14	0.1493	Female	G2	No	C22.0	8170-03-01	C22.0	Yes	Yes	76	Yes	HCC	18602EC8-AED1-4515-B0D1-0DB6D1CBB2C4	MX	N0	T1	With Tumor	NA	Yes	White	No	1	Primary	LIHC	No	Yes	2Y	Liver	Hepatocellular Carcinoma	104
18	lihc_tcga_pan_can_atlas_2018	TCGA-2Y-A9H8-01	-0.4824	TCGA-2Y-A9H8	TCGA-2Y-A9H8-01	85	STAGE II	7TH	Hepatocellular Carcinoma	LIHC	Hepatocellular Carcinoma	Moffitt Cancer Center	NA	-31322	2011-03-14	0.5459	Female	G2	No	C22.0	8170-03-01	C22.0	Yes	Yes	64	Yes	HCC	3528DD91-1A6D-4D41-A3EE-829C857CC904	MX	NX	T1	With Tumor	NA	No	White	No	1	Primary	LIHC	No	Yes	2Y	Liver	Hepatocellular Carcinoma	40
19	lihc_tcga_pan_can_atlas_2018	TCGA-2Y-A9H9-01	-0.7493	TCGA-2Y-A9H9	TCGA-2Y-A9H9-01	70	STAGE I	7TH	Hepatocellular Carcinoma	LIHC	Hepatocellular Carcinoma	Moffitt Cancer Center	697	-25670	2011-03-14	0.2167	Male	G2	No	C22.0	8170-03-01	C22.0	Yes	Yes	122	Yes	HCC	EFC3E5E4-0D8E-4BEF-A259-29F8ED21684F	MX	N0	T1	With Tumor	NA	No	White	NA	1	Primary	LIHC	No	Yes	2Y	Liver	Hepatocellular Carcinoma	88
20	lihc_tcga_pan_can_atlas_2018	TCGA-2Y-A9HA-01	-0.4824	TCGA-2Y-A9HA	TCGA-2Y-A9HA-01	70	STAGE II	7TH	Hepatocellular Carcinoma	LIHC	Hepatocellular Carcinoma	Moffitt Cancer Center	NA	-25892	2011-03-14	0.2773	Male	G2	No	C22.0	8170-03-01	C22.0	Yes	Yes	140	No	HCC	A25A714E-C142-482B-91C8-4FEA763E0254	MX	NX	T2	With Tumor	NA	No	White	No	1	Primary	LIHC	No	Yes	2Y	Liver	Hepatocellular Carcinoma	69
21	lihc_tcga_pan_can_atlas_2018	TCGA-2Y-A9HB-01	-0.6849	TCGA-2Y-A9HB	TCGA-2Y-A9HB-01	66	STAGE I	7TH	Hepatocellular Carcinoma	LIHC	Hepatocellular Carcinoma	Moffitt Cancer Center	260	-24359	2011-03-14	0.1585	Male	G2	No	C22.0	8170-03-01	C22.0	Yes	Yes	66	NA	HCC	B181B591-269C-4E48-B681-243D28772025	MX	NX	T1	Tumor Free	NA	No	NA	NA	1	Primary	LIHC	No	Yes	2Y	Liver	Hepatocellular Carcinoma	74
22	lihc_tcga_pan_can_atlas_2018	TCGA-3K-AAZ8-01	-0.908	TCGA-3K-AAZ8	TCGA-3K-AAZ8-01	65	STAGE IIIB	7TH	Hepatocellular Carcinoma	LIHC	Hepatocellular Carcinoma	Boston Medical Center	396	-24046	8/25/14	0.1333	Male	G1	No	C22.0	8170-03-01	C22.0	Yes	Yes	129	Yes	HCC	94E387AE-B641-4E9F-BB53-22C7B2A9CCCB	MX	NX	T3B	With Tumor	NA	No	Black or African American	No	1	Primary	LIHC	Yes	No	3K	Liver	Hepatocellular Carcinoma	84
23	lihc_tcga_pan_can_atlas_2018	TCGA-4R-AA8I-01	0.4114	TCGA-4R-AA8I	TCGA-4R-AA8I-01	66	STAGE II	7TH	Hepatocellular Carcinoma	LIHC	Hepatocellular Carcinoma	Duke University	216	-24279	2006-05-14	0.1264	Male	G2	No	C22.0	8170-03-01	C22.0	Yes	Yes	1057	Yes	HCC	91A0C8CD-4F23-4569-8E5C-E5442F7AF530	MX	NX	T2	With Tumor	NA	Yes	White	No	1	Primary	LIHC	No	Yes	4R	Liver	Hepatocellular Carcinoma	103
24	lihc_tcga_pan_can_atlas_2018	TCGA-5C-A9VG-01	0.4511	TCGA-5C-A9VG	TCGA-5C-A9VG-01	58	STAGE II	7TH	Hepatocellular Carcinoma	LIHC	Hepatocellular Carcinoma	Cureline	328	-21273	6/26/14	0.1707	Male	G2	No	C22.0	8170-03-01	C22.0	Yes	Yes	128	No	HCC	073E51F9-FB79-4A5F-9BA0-2C9AF03C0B85	M0	N0	T2	Tumor Free	NA	No	White	No	1	Primary	LIHC	Yes	No	5C	Liver	Hepatocellular Carcinoma	73
25	lihc_tcga_pan_can_atlas_2018	TCGA-5C-A9VH-01	-0.4941	TCGA-5C-A9VH	TCGA-5C-A9VH-01	70	STAGE I	7TH	Hepatocellular Carcinoma	LIHC	Hepatocellular Carcinoma	Cureline	322	-25608	6/26/14	0.2059	Male	G2	No	C22.0	8170-03-01	C22.0	Yes	Yes	94	No	HCC	60FCD491-0170-46C0-AB14-D71F88267A14	M0	N0	T1	Tumor Free	NA	No	White	No	1	Primary	LIHC	Yes	No	5C	Liver	Hepatocellular Carcinoma	69
26	lihc_tcga_pan_can_atlas_2018	TCGA-5C-AAPD-01	0.741	TCGA-5C-AAPD	TCGA-5C-AAPD-01	61	STAGE II	7TH	Hepatocellular Carcinoma	LIHC	Hepatocellular Carcinoma	Cureline	20	-22552	6/27/14	0.3876	Male	G1	No	C22.0	8180-03-01	C22.0	Yes	Yes	67	No	HCC	7A6162A4-1166-4310-84CD-FFC2B06F124C	M0	N0	T2	Tumor Free	NA	No	Asian	No	1	Primary	LIHC	Yes	No	5C	Liver	Hepatocholangiocarcinoma (Mixed)	69
27	lihc_tcga_pan_can_atlas_2018	TCGA-5R-AA1C-01	-0.7206	TCGA-5R-AA1C	TCGA-5R-AA1C-01	57	STAGE II	7TH	Hepatocellular Carcinoma	LIHC	Hepatocellular Carcinoma	Proteogenex, Inc	520	-21073	11/14/14	0.3975	Male	G2	No	C22.0	8170-03-01	C22.0	Yes	Yes	85	No	HCC	290890EB-321C-45DC-9CD1-45676C6E5E96	M0	N0	T2	Tumor Free	NA	No	White	No	1	Primary	LIHC	Yes	No	5R	Liver	Hepatocellular Carcinoma	90
28	lihc_tcga_pan_can_atlas_2018	TCGA-5R-AA1D-01	-0.7979	TCGA-5R-AA1D	TCGA-5R-AA1D-01	17	STAGE IIIA	7TH	Hepatocellular Carcinoma	LIHC	Hepatocellular Carcinoma	Proteogenex, Inc	449	-6545	11/14/14	0.0307	Female	G3	No	C22.0	8170-03-01	C22.0	Yes	Yes	15	No	HCC	D3D3DBA9-139E-4F57-AC70-B741553D1687	M0	N0	T3A	Tumor Free	NA	No	White	Yes	1	Primary	LIHC	Yes	No	5R	Liver	Hepatocellular Carcinoma	59
29	lihc_tcga_pan_can_atlas_2018	TCGA-5R-AAAM-01	-0.8283	TCGA-5R-AAAM	TCGA-5R-AAAM-01	65	STAGE II	7TH	Hepatocellular Carcinoma	LIHC	Hepatocellular Carcinoma	Proteogenex, Inc	NA	-24020	11/14/14	0.1147	Female	G2	No	C22.0	8170-03-01	C22.0	Yes	Yes	79	No	HCC	477AFFB9-7C8B-4895-A4F3-6CC6EF8EC5E4	M0	N0	T2	Tumor Free	NA	No	White	No	1	Primary	LIHC	Yes	No	5R	Liver	Hepatocellular Carcinoma	80
30	lihc_tcga_pan_can_atlas_2018	TCGA-BC-4072-01	0.0859	TCGA-BC-4072	TCGA-BC-4072-01	74	STAGE IIIA	6TH	Hepatocellular Carcinoma	LIHC	Hepatocellular Carcinoma	UNC	NA	-27162	12/20/10	0.2371	Female	G3	No	C22.0	8170-03-01	C22.0	Yes	No	NA	Yes	HCC	5c9a21a3-d471-401a-9568-59dc84245d28	M0	N0	T3	With Tumor	NA	No	White	No	1	Primary	NA	No	Yes	BC	Liver	Hepatocellular Carcinoma	NA
31	lihc_tcga_pan_can_atlas_2018	TCGA-BC-4073-01	3.4516	TCGA-BC-4073	TCGA-BC-4073-01	73	STAGE IIIA	6TH	Hepatocellular Carcinoma	LIHC	Hepatocellular Carcinoma	UNC	849	-26795	12/20/10	0.0745	Male	G3	No	C22.0	8170-03-01	C22.0	Yes	Yes	123	No	HCC	00f209c3-041a-4c6e-8b0f-6383eb3c85fc	MX	N0	T3	With Tumor	NA	No	White	No	1	Primary	LIHC	No	Yes	BC	Liver	Hepatocellular Carcinoma	NA
32	lihc_tcga_pan_can_atlas_2018	TCGA-BC-A10Q-01	-0.3678	TCGA-BC-A10Q	TCGA-BC-A10Q-01	72	NA	5TH	Hepatocellular Carcinoma	LIHC	Hepatocellular Carcinoma	UNC	NA	-26400	3/23/11	0.6242	Female	NA	No	C22.0	8170-03-01	C22.0	Yes	Yes	32	Yes	HCC	dfa15fbe-bb14-40ce-afc6-70694112e3e2	MX	NX	T2	With Tumor	NA	No	White	No	1	Primary	LIHC	No	Yes	BC	Liver	Hepatocellular Carcinoma	NA
33	lihc_tcga_pan_can_atlas_2018	TCGA-BC-A10R-01	-0.7758	TCGA-BC-A10R	TCGA-BC-A10R-01	66	NA	5TH	Hepatocellular Carcinoma	LIHC	Hepatocellular Carcinoma	UNC	NA	-24274	3/23/11	0.6186	Female	G2	No	C22.0	8170-03-01	C22.0	Yes	Yes	108	Yes	HCC	0bf5bbd4-d9e8-42a6-9ab5-f2c174dec12c	MX	NX	T3	With Tumor	NA	No	White	No	1	Primary	LIHC	No	Yes	BC	Liver	Hepatocellular Carcinoma	NA
34	lihc_tcga_pan_can_atlas_2018	TCGA-BC-A10S-01	-0.8616	TCGA-BC-A10T	TCGA-BC-A10T-01	76	NA	5TH	Hepatocellular Carcinoma	LIHC	Hepatocellular Carcinoma	UNC	NA	-27944	3/23/11	0.2625	Male	G1	No	C22.0	8170-03-01	C22.0	Yes	Yes	65	Yes	HCC	8a9cde9a-c38c-423e-bc14-354ee26468c9	MX	NX	T4	With Tumor	NA	No	White	No	1	Primary	LIHC	No	Yes	BC	Liver	Hepatocellular Carcinoma	86
35	lihc_tcga_pan_can_atlas_2018	TCGA-BC-A10T-01	-0.525	TCGA-BC-A10U	TCGA-BC-A10U-01	69	NA	5TH	Hepatocellular Carcinoma	LIHC	Hepatocellular Carcinoma	UNC	NA	-25305	3/23/11	0.3133	Male	G2	No	C22.0	8170-03-01	C22.0	Yes	Yes	127	Yes	HCC	23103931-cc29-4f89-ae9c-79d53401ecea	MX	NX	T2	With Tumor	NA	No	White	No	1	Primary	LIHC	No	Yes	BC	Liver	Hepatocellular Carcinoma	NA
36	lihc_tcga_pan_can_atlas_2018	TCGA-BC-A10U-01	-0.7025	TCGA-BC-A10W	TCGA-BC-A10W-01	50	NA	5TH	Hepatocellular Carcinoma	LIHC	Hepatocellular Carcinoma	UNC	NA	-18562	3/31/11	0.2378	Male	G3	No	C22.0	8170-03-01	C22.0	Yes	Yes	93	No	HCC	39baf24a-4032-4c23-b3fe-2c50df1881f6	MX	NX	T4	With Tumor	NA	No	Asian	No	1	Primary	LIHC	No	Yes	BC	Liver	Hepatocellular Carcinoma	71
37	lihc_tcga_pan_can_atlas_2018	TCGA-BC-A10W-01	2.3798	TCGA-BC-A10X	TCGA-BC-A10X-01	52	STAGE IIIA	5TH	Hepatocellular Carcinoma	LIHC	Hepatocellular Carcinoma	UNC	NA	-19140	3/31/11	0.0001	Female	G2	No	C22.0	8170-03-01	C22.0	Yes	Yes	1	No	HCC	3dc48ea9-a3c6-437f-af5a-88feb300cc5f	MX	N0	T3A	Tumor Free	NA	No	White	No	1	Primary	LIHC	No	Yes	BC	Liver	Hepatocellular Carcinoma	65
38	lihc_tcga_pan_can_atlas_2018	TCGA-BC-A10X-01	-0.8453	TCGA-BC-A10Y	TCGA-BC-A10Y-01	76	NA	5TH	Hepatocellular Carcinoma	LIHC	Hepatocellular Carcinoma	UNC	NA	-28049	3/31/11	0.1971	Male	G3	No	C22.0	8170-03-01	C22.0	Yes	Yes	54	Yes	HCC	6533648f-1353-4253-b65b-d472aacf5751	MX	NX	T4	With Tumor	NA	No	White	No	1	Primary	LIHC	No	Yes	BC	Liver	Hepatocellular Carcinoma	77
39	lihc_tcga_pan_can_atlas_2018	TCGA-BC-A10Y-01	1.1888	TCGA-BC-A10Z	TCGA-BC-A10Z-01	62	STAGE I	6TH	Hepatocellular Carcinoma	LIHC	Hepatocellular Carcinoma	UNC	NA	-22913	2004-01-11	0.2009	Female	G2	No	C22.0	8170-03-01	C22.0	Yes	Yes	167	No	HCC	709f1e4d-f5e8-4a0b-8254-23f037f4bae7	MX	N0	T1	Tumor Free	NA	No	White	No	1	Primary	LIHC	No	Yes	BC	Liver	Hepatocellular Carcinoma	79
40	lihc_tcga_pan_can_atlas_2018	TCGA-BC-A10Z-01	0.061	TCGA-BC-A112	TCGA-BC-A112-01	80	NA	6TH	Hepatocellular Carcinoma	LIHC	Hepatocellular Carcinoma	UNC	NA	-29511	2004-01-11	0.1901	Male	G2	No	C22.0	8170-03-01	C22.0	Yes	No	NA	No	HCC	a2c17e87-d8bc-4160-88ae-e3e894d013e4	MX	NX	T3	Tumor Free	NA	Yes	White	No	1	Primary	NA	No	Yes	BC	Liver	Hepatocellular Carcinoma	97
41	lihc_tcga_pan_can_atlas_2018	TCGA-BC-A110-01	-0.9187	TCGA-BC-A216	TCGA-BC-A216-01	62	STAGE IIIA	6TH	Hepatocellular Carcinoma	LIHC	Hepatocellular Carcinoma	UNC	1351	-22968	2007-08-11	0.1978	Female	G2	No	C22.0	8170-03-01	C22.0	Yes	Yes	64	No	HCC	4bbdbe77-f3cb-4b64-9826-72debb734784	M0	NX	T3	Tumor Free	NA	No	White	No	1	Primary	LIHC	No	Yes	BC	Liver	Hepatocellular Carcinoma	151
42	lihc_tcga_pan_can_atlas_2018	TCGA-BC-A112-01	-0.3942	TCGA-BC-A217	TCGA-BC-A217-01	75	STAGE II	7TH	Hepatocellular Carcinoma	LIHC	Hepatocellular Carcinoma	UNC	421	-27411	2007-08-11	0.5211	Female	G3	No	C22.0	8170-03-01	C22.0	Yes	Yes	92	No	HCC	6dcfc418-ab28-4365-95ea-c1ae254f2341	M0	NX	T2	Tumor Free	NA	No	White	No	1	Primary	LIHC	Yes	No	BC	Liver	Hepatocellular Carcinoma	81
43	lihc_tcga_pan_can_atlas_2018	TCGA-BC-A216-01	1.2923	TCGA-BC-A3KF	TCGA-BC-A3KF-01	66	STAGE I	7TH	Hepatocellular Carcinoma	LIHC	Hepatocellular Carcinoma	UNC	8	-24328	4/19/12	0.3866	Female	G2	No	C22.0	8170-03-01	C22.0	Yes	Yes	82	NA	HCC	07DD49FC-8A76-41E8-9EB3-107336F68701	M0	NX	T1	Tumor Free	NA	No	White	NA	1	Primary	LIHC	Yes	No	BC	Liver	Hepatocellular Carcinoma	58
44	lihc_tcga_pan_can_atlas_2018	TCGA-BC-A217-01	-0.3669	TCGA-BC-A3KG	TCGA-BC-A3KG-01	68	STAGE II	7TH	Hepatocellular Carcinoma	LIHC	Hepatocellular Carcinoma	UNC	680	-25061	4/19/12	0.3731	Female	G3	No	C22.0	8170-03-01	C22.0	Yes	No	NA	Yes	HCC	75F43FCA-200A-48B0-BB67-0693D7B91119	M0	N0	T2	With Tumor	NA	No	White	No	1	Primary	NA	Yes	No	BC	Liver	Hepatocellular Carcinoma	64
45	lihc_tcga_pan_can_atlas_2018	TCGA-BC-A3KF-01	-0.5981	TCGA-BC-A5W4	TCGA-BC-A5W4-01	69	STAGE IIIA	7TH	Hepatocellular Carcinoma	LIHC	Hepatocellular Carcinoma	UNC	289	-25503	5/20/13	0.7631	Male	G3	No	C22.0	8170-03-01	C22.0	Yes	Yes	66	Yes	HCC	6BB5D506-8FCA-43F3-90A6-03C915D7EDE2	M0	NX	T3A	Tumor Free	NA	Yes	White	No	1	Primary	LIHC	Yes	No	BC	Liver	Hepatocellular Carcinoma	106
46	lihc_tcga_pan_can_atlas_2018	TCGA-BC-A3KG-01	2.2815	TCGA-BC-A69H	TCGA-BC-A69H-01	64	STAGE II	7TH	Hepatocellular Carcinoma	LIHC	Hepatocellular Carcinoma	UNC	444	-23380	6/18/13	0.4903	Male	G3	No	C22.0	8170-03-01	C22.0	Yes	Yes	95	No	HCC	79DF037C-7D37-4E6C-A654-57708A4F87AA	M0	NX	T2	Tumor Free	NA	No	White	No	1	Primary	LIHC	Yes	No	BC	Liver	Hepatocellular Carcinoma	70
47	lihc_tcga_pan_can_atlas_2018	TCGA-BC-A5W4-01	-0.2614	TCGA-BC-A8YO	TCGA-BC-A8YO-01	66	STAGE IIIC	7TH	Hepatocellular Carcinoma	LIHC	Hepatocellular Carcinoma	UNC	562	-24189	2003-10-14	0.1144	Female	G3	No	C22.0	8170-03-01	C22.0	Yes	Yes	65	Yes	HCC	F53A70D9-A774-4969-896E-2DCDD4D02A7A	M0	N0	T4	With Tumor	NA	No	White	No	1	Primary	LIHC	Yes	No	BC	Liver	Hepatocellular Carcinoma	74
48	lihc_tcga_pan_can_atlas_2018	TCGA-BC-A69H-01	0.0305	TCGA-BD-A2L6	TCGA-BD-A2L6-01	69	NA	7TH	Hepatocellular Carcinoma	LIHC	Hepatocellular Carcinoma	University of Pittsburgh	1363	-25489	2002-10-12	0.1535	Male	G2	No	C22.0	8170-03-01	C22.0	Yes	Yes	69	Yes	HCC	13A97CEE-76B0-46A1-B728-D87B2248311E	MX	NX	T2	With Tumor	NA	No	White	No	1	Primary	LIHC	Yes	No	BD	Liver	Hepatocellular Carcinoma	110
49	lihc_tcga_pan_can_atlas_2018	TCGA-BC-A69I-01	-0.8902	TCGA-BD-A3EP	TCGA-BD-A3EP-01	75	STAGE I	7TH	Hepatocellular Carcinoma	LIHC	Hepatocellular Carcinoma	University of Pittsburgh	409	-27756	3/21/12	0.2651	Female	G2	No	C22.0	8170-03-01	C22.0	Yes	Yes	106	No	HCC	DE302B98-250D-42FE-9945-11E1B2BBD3C6	M0	N0	T1	Tumor Free	NA	No	Black or African American	No	1	Primary	LIHC	Yes	No	BD	Liver	Hepatocellular Carcinoma	71
50	lihc_tcga_pan_can_atlas_2018	TCGA-BC-A8YO-01	1.3266	TCGA-BW-A5NO	TCGA-BW-A5NO-01	50	STAGE IIIA	7TH	Hepatocellular Carcinoma	LIHC	Hepatocellular Carcinoma	St. Joseph's Medical Center-(MD)	20	-18510	3/26/14	0.5445	Male	G2	No	C22.0	8170-03-01	C22.0	Yes	Yes	110	No	HCC	EE63C44B-91F4-4004-8DEA-192EAB527036	MX	NX	T3A	Tumor Free	NA	No	Black or African American	No	1	Primary	LIHC	Yes	No	BW	Liver	Hepatocellular Carcinoma	NA
51	lihc_tcga_pan_can_atlas_2018	TCGA-BD-A2L6-01	1.1833	TCGA-BW-A5NP	TCGA-BW-A5NP-01	26	STAGE IV	7TH	Hepatocellular Carcinoma	LIHC	Hepatocellular Carcinoma	St. Joseph's Medical Center-(MD)	0	-9809	3/26/14	0.5159	Female	G3	No	C22.0	8170-03-01	C22.0	Yes	Yes	71	Yes	HCC	56A82A56-0241-4D3D-9DE2-696B0C36DF91	M1	N0	T2	With Tumor	NA	No	White	No	1	Primary	LIHC	Yes	No	BW	Liver	Hepatocellular Carcinoma	NA
52	lihc_tcga_pan_can_atlas_2018	TCGA-BD-A3EP-01	-0.6089	TCGA-BW-A5NQ	TCGA-BW-A5NQ-01	63	STAGE I	7TH	Hepatocellular Carcinoma	LIHC	Hepatocellular Carcinoma	St. Joseph's Medical Center-(MD)	0	-23353	3/26/14	0.3205	Male	G3	No	C22.0	8170-03-01	C22.0	Yes	Yes	90	NA	HCC	C7F1B389-AEC7-4993-8AFB-B7A56064F8FC	MX	NX	T1	Tumor Free	NA	Yes	White	NA	1	Primary	LIHC	Yes	No	BW	Liver	Hepatocellular Carcinoma	NA
53	lihc_tcga_pan_can_atlas_2018	TCGA-BW-A5NO-01	-0.5503	TCGA-CC-5258	TCGA-CC-5258-01	48	STAGE II	6TH	Hepatocellular Carcinoma	LIHC	Hepatocellular Carcinoma	ILSBio	0	-17586	4/15/11	0.2812	Male	G2	No	C22.0	8170-03-01	C22.0	Yes	Yes	124	No	HCC	6a93206a-c25c-4e45-b0ba-0a21bd8253b6	M0	N0	T2	Tumor Free	NA	No	Asian	No	1	Primary	LIHC	Yes	No	CC	Liver	Hepatocellular Carcinoma	55
54	lihc_tcga_pan_can_atlas_2018	TCGA-BW-A5NP-01	-0.589	TCGA-CC-5259	TCGA-CC-5259-01	60	STAGE IIIC	7TH	Hepatocellular Carcinoma	LIHC	Hepatocellular Carcinoma	ILSBio	250	-21946	2003-06-12	NA	Female	G2	No	C22.0	8170-03-01	C22.0	Yes	No	137	Yes	HCC	7444EEA6-90E8-42DD-A7B5-0AFC6D96E1E8	M0	N0	T4	Tumor Free	NA	No	Asian	No	1	Primary	NA	Yes	No	CC	Liver	Hepatocellular Carcinoma	49
55	lihc_tcga_pan_can_atlas_2018	TCGA-BW-A5NQ-01	4.5708	TCGA-CC-5260	TCGA-CC-5260-01	61	STAGE IIIC	7TH	Hepatocellular Carcinoma	LIHC	Hepatocellular Carcinoma	ILSBio	0	-22345	4/15/11	0.262	Female	G1	No	C22.0	8170-03-01	C22.0	Yes	Yes	50	No	HCC	ca8afb2c-be3d-41e8-8dbc-19fe7ab6154b	M0	N0	T4	Tumor Free	NA	No	Asian	No	1	Primary	LIHC	Yes	No	CC	Liver	Hepatocellular Carcinoma	46
56	lihc_tcga_pan_can_atlas_2018	TCGA-CC-5258-01	0.6384	TCGA-CC-5261	TCGA-CC-5261-01	44	STAGE II	7TH	Hepatocellular Carcinoma	LIHC	Hepatocellular Carcinoma	ILSBio	12	-16373	4/18/11	0.3983	Male	G2	No	C22.0	8170-03-01	C22.0	Yes	No	NA	No	HCC	1ad7f17e-b3b8-40e9-aab8-5a17e0aec408	M0	N0	T2	Tumor Free	NA	No	Asian	No	1	Primary	NA	Yes	No	CC	Liver	Hepatocellular Carcinoma	58
57	lihc_tcga_pan_can_atlas_2018	TCGA-CC-5259-01	1.194	TCGA-CC-5262	TCGA-CC-5262-01	67	STAGE IIIC	7TH	Hepatocellular Carcinoma	LIHC	Hepatocellular Carcinoma	ILSBio	0	-24787	2006-02-11	0.1458	Male	G1	No	C22.0	8170-03-01	C22.0	Yes	Yes	125	No	HCC	1b428ada-eb3f-40c2-b4bf-1bbf6b61729d	M0	N0	T4	Tumor Free	NA	No	Asian	No	1	Primary	LIHC	Yes	No	CC	Liver	Hepatocellular Carcinoma	62
58	lihc_tcga_pan_can_atlas_2018	TCGA-CC-5260-01	0.7075	TCGA-CC-5263	TCGA-CC-5263-01	35	STAGE IIIA	6TH	Hepatocellular Carcinoma	LIHC	Hepatocellular Carcinoma	ILSBio	NA	-12863	4/18/11	0.3312	Male	G1	No	C22.0	8170-03-01	C22.0	Yes	Yes	111	No	HCC	a6af3061-1484-4f6c-bb4b-c8f4626b4161	M0	N0	T3	Tumor Free	NA	No	Asian	No	1	Primary	LIHC	Yes	No	CC	Liver	Hepatocellular Carcinoma	59
59	lihc_tcga_pan_can_atlas_2018	TCGA-CC-5261-01	-0.3541	TCGA-CC-5264	TCGA-CC-5264-01	71	STAGE IIIA	6TH	Hepatocellular Carcinoma	LIHC	Hepatocellular Carcinoma	ILSBio	0	-25979	4/18/11	0.7745	Male	G2	No	C22.0	8170-03-01	C22.0	Yes	Yes	90	No	HCC	61902cb6-b041-48ac-aacc-483a28949865	M0	N0	T3	Tumor Free	NA	No	Asian	No	1	Primary	LIHC	Yes	No	CC	Liver	Hepatocellular Carcinoma	52
60	lihc_tcga_pan_can_atlas_2018	TCGA-CC-5262-01	-0.0593	TCGA-CC-A123	TCGA-CC-A123-01	24	STAGE IIIA	6TH	Hepatocellular Carcinoma	LIHC	Hepatocellular Carcinoma	ILSBio	219	-9107	4/18/11	NA	Female	G1	No	C22.0	8170-03-01	C22.0	Yes	No	75	Yes	HCC	e2f6d3aa-b817-4193-a550-8e53265aa336	M0	N0	T3	Tumor Free	NA	No	Asian	No	1	Primary	NA	Yes	No	CC	Liver	Hepatocellular Carcinoma	NA
61	lihc_tcga_pan_can_atlas_2018	TCGA-CC-5263-01	1.9852	TCGA-CC-A1HT	TCGA-CC-A1HT-01	50	STAGE IIIA	6TH	Hepatocellular Carcinoma	LIHC	Hepatocellular Carcinoma	ILSBio	0	-18553	2006-02-11	0.1766	Male	G3	No	C22.0	8170-03-01	C22.0	Yes	Yes	90	No	HCC	670c1cbc-4494-45f1-bb8b-18db82d4f7e0	M0	N0	T3	Tumor Free	NA	No	Asian	No	1	Primary	LIHC	Yes	No	CC	Liver	Hepatocellular Carcinoma	54
62	lihc_tcga_pan_can_atlas_2018	TCGA-CC-5264-01	6.2955	TCGA-CC-A3M9	TCGA-CC-A3M9-01	45	STAGE IIIA	7TH	Hepatocellular Carcinoma	LIHC	Hepatocellular Carcinoma	ILSBio	3	-16460	2003-06-12	0.2876	Male	G3	No	C22.0	8173-03-01	C22.0	Yes	Yes	124	Yes	HCC	8E938868-D992-47C4-BECB-93B0F7FFFE07	M0	N0	T3	Tumor Free	NA	No	Asian	No	1	Primary	LIHC	Yes	No	CC	Liver	Hepatocellular Carcinoma	61
63	lihc_tcga_pan_can_atlas_2018	TCGA-CC-A123-01	-0.3343	TCGA-CC-A3MA	TCGA-CC-A3MA-01	61	STAGE IIIA	7TH	Hepatocellular Carcinoma	LIHC	Hepatocellular Carcinoma	ILSBio	2	-22375	2003-06-12	0.3679	Male	G2	No	C22.0	8170-03-01	C22.0	Yes	Yes	41	Yes	HCC	613DDB95-14D7-4941-B374-FB5CD344D1BB	M0	N0	T3	Tumor Free	NA	No	Asian	No	1	Primary	LIHC	Yes	No	CC	Liver	Hepatocellular Carcinoma	66
64	lihc_tcga_pan_can_atlas_2018	TCGA-CC-A1HT-01	0.3356	TCGA-CC-A3MB	TCGA-CC-A3MB-01	36	STAGE IIIA	7TH	Hepatocellular Carcinoma	LIHC	Hepatocellular Carcinoma	ILSBio	3	-13255	2003-06-12	0.4977	Male	G1	No	C22.0	8170-03-01	C22.0	Yes	Yes	72	Yes	HCC	2C53D48D-E3BC-49F3-BBE0-2EEE24252B4C	M0	N0	T3	Tumor Free	NA	No	Asian	No	1	Primary	LIHC	Yes	No	CC	Liver	Hepatocellular Carcinoma	58
65	lihc_tcga_pan_can_atlas_2018	TCGA-CC-A3M9-01	2.9606	TCGA-CC-A3MC	TCGA-CC-A3MC-01	54	STAGE IIIA	7TH	Hepatocellular Carcinoma	LIHC	Hepatocellular Carcinoma	ILSBio	363	-20067	2003-06-12	0.2075	Male	G2	No	C22.0	8170-03-01	C22.0	Yes	Yes	98	Yes	HCC	0277F393-3743-47D6-A96F-155BAEC9EB49	M0	N0	T3	Tumor Free	NA	No	Asian	No	1	Primary	LIHC	Yes	No	CC	Liver	Hepatocellular Carcinoma	52
66	lihc_tcga_pan_can_atlas_2018	TCGA-CC-A3MA-01	0.892	TCGA-CC-A5UC	TCGA-CC-A5UC-01	63	STAGE IIIA	6TH	Hepatocellular Carcinoma	LIHC	Hepatocellular Carcinoma	ILSBio	0	-23156	8/21/14	0.1929	Male	G3	No	C22.0	8170-03-01	C22.0	Yes	Yes	49	Yes	HCC	7E589EE1-FFCC-448A-A275-829CA26A597E	M0	N0	T3	Tumor Free	NA	No	Asian	No	1	Primary	LIHC	Yes	No	CC	Liver	Hepatocellular Carcinoma	57
67	lihc_tcga_pan_can_atlas_2018	TCGA-CC-A3MB-01	1.8463	TCGA-CC-A5UD	TCGA-CC-A5UD-01	45	STAGE IIIA	6TH	Hepatocellular Carcinoma	LIHC	Hepatocellular Carcinoma	ILSBio	0	-16702	8/21/14	0.7883	Male	G2	No	C22.0	8170-03-01	C22.0	Yes	Yes	185	Yes	HCC	3837C8AC-6C9E-499B-A4E7-D42C870BCB49	M0	N0	T3	Tumor Free	NA	No	Asian	No	1	Primary	LIHC	Yes	No	CC	Liver	Hepatocellular Carcinoma	62
68	lihc_tcga_pan_can_atlas_2018	TCGA-CC-A3MC-01	0.0586	TCGA-CC-A5UE	TCGA-CC-A5UE-01	48	STAGE IIIB	6TH	Hepatocellular Carcinoma	LIHC	Hepatocellular Carcinoma	ILSBio	0	-17805	8/21/14	0.4774	Male	G2	No	C22.0	8170-03-01	C22.0	Yes	Yes	123	Yes	HCC	23D8E6A0-FA79-4323-A0A6-2DEA2A319667	M0	N0	T4	Tumor Free	NA	No	Asian	No	1	Primary	LIHC	Yes	No	CC	Liver	Hepatocellular Carcinoma	65
69	lihc_tcga_pan_can_atlas_2018	TCGA-CC-A5UC-01	2.236	TCGA-CC-A7IE	TCGA-CC-A7IE-01	57	STAGE IIIA	6TH	Hepatocellular Carcinoma	LIHC	Hepatocellular Carcinoma	ILSBio	0	-20985	8/22/14	0.2316	Male	G2	No	C22.0	8170-03-01	C22.0	Yes	Yes	154	Yes	HCC	220F75D7-08A4-4936-B4B2-0750E87CCDF5	M0	N0	T3	Tumor Free	NA	No	Asian	No	1	Primary	LIHC	Yes	No	CC	Liver	Hepatocellular Carcinoma	62
70	lihc_tcga_pan_can_atlas_2018	TCGA-CC-A5UD-01	1.3928	TCGA-CC-A7IF	TCGA-CC-A7IF-01	59	STAGE IIIA	6TH	Hepatocellular Carcinoma	LIHC	Hepatocellular Carcinoma	ILSBio	0	-21845	8/22/14	0.3131	Male	G1	No	C22.0	8170-03-01	C22.0	Yes	Yes	114	Yes	HCC	E0674B82-2FBA-421E-BE62-58EFD0348D44	M0	N0	T3	Tumor Free	NA	No	Asian	No	1	Primary	LIHC	Yes	No	CC	Liver	Hepatocellular Carcinoma	58
71	lihc_tcga_pan_can_atlas_2018	TCGA-CC-A5UE-01	2.6381	TCGA-CC-A7IG	TCGA-CC-A7IG-01	47	STAGE II	6TH	Hepatocellular Carcinoma	LIHC	Hepatocellular Carcinoma	ILSBio	0	-17453	8/22/14	0.5148	Male	G2	No	C22.0	8170-03-01	C22.0	Yes	Yes	135	Yes	HCC	534A7B11-3ABD-4581-A9C9-D984D6AA33A0	M0	N0	T2	Tumor Free	NA	No	Asian	No	1	Primary	LIHC	Yes	No	CC	Liver	Hepatocellular Carcinoma	62
72	lihc_tcga_pan_can_atlas_2018	TCGA-CC-A7IE-01	0.5912	TCGA-CC-A7IH	TCGA-CC-A7IH-01	58	STAGE IIIA	6TH	Hepatocellular Carcinoma	LIHC	Hepatocellular Carcinoma	ILSBio	365	-21381	8/22/14	0.2328	Male	G1	No	C22.0	8170-03-01	C22.0	Yes	Yes	685	No	HCC	E4E0BC11-AD61-4419-857C-44FB5C7877A3	M0	N0	T3	Tumor Free	NA	No	Asian	No	1	Primary	LIHC	Yes	No	CC	Liver	Hepatocellular Carcinoma	56
73	lihc_tcga_pan_can_atlas_2018	TCGA-CC-A7IF-01	0.182	TCGA-CC-A7II	TCGA-CC-A7II-01	54	STAGE IIIA	6TH	Hepatocellular Carcinoma	LIHC	Hepatocellular Carcinoma	ILSBio	399	-20079	8/22/14	0.3973	Male	G3	No	C22.0	8170-03-01	C22.0	Yes	Yes	145	Yes	HCC	AAF7C9B5-6CB7-42BF-A0D1-07975EAE3BE9	M0	N0	T3	Tumor Free	NA	No	Asian	No	1	Primary	LIHC	Yes	No	CC	Liver	Hepatocellular Carcinoma	52
74	lihc_tcga_pan_can_atlas_2018	TCGA-CC-A7IG-01	0.1634	TCGA-CC-A7IJ	TCGA-CC-A7IJ-01	56	STAGE II	6TH	Hepatocellular Carcinoma	LIHC	Hepatocellular Carcinoma	ILSBio	382	-20751	8/22/14	0.1956	Male	G3	No	C22.0	8170-03-01	C22.0	Yes	Yes	142	No	HCC	E610A644-0504-445A-BBA1-4BAE360DE4C1	M0	N0	T2	Tumor Free	NA	No	Asian	No	1	Primary	LIHC	Yes	No	CC	Liver	Hepatocellular Carcinoma	54
75	lihc_tcga_pan_can_atlas_2018	TCGA-CC-A7IH-01	-0.806	TCGA-CC-A7IK	TCGA-CC-A7IK-01	59	STAGE IIIA	6TH	Hepatocellular Carcinoma	LIHC	Hepatocellular Carcinoma	ILSBio	0	-21552	8/22/14	0.6191	Male	G3	No	C22.0	8170-03-01	C22.0	Yes	Yes	287	Yes	HCC	EBA5208B-404A-45DF-9133-31FF122E7FC0	M0	N0	T3	Tumor Free	NA	No	Asian	No	1	Primary	LIHC	Yes	No	CC	Liver	Hepatocellular Carcinoma	57
76	lihc_tcga_pan_can_atlas_2018	TCGA-CC-A7II-01	3.0892	TCGA-CC-A7IL	TCGA-CC-A7IL-01	61	STAGE IIIA	6TH	Hepatocellular Carcinoma	LIHC	Hepatocellular Carcinoma	ILSBio	0	-22319	8/22/14	0.5176	Male	G1	No	C22.0	8170-03-01	C22.0	Yes	Yes	98	Yes	HCC	B54DF65F-8A6B-4405-9918-90D53418804C	M0	N0	T3	Tumor Free	NA	No	Asian	No	1	Primary	LIHC	Yes	No	CC	Liver	Hepatocellular Carcinoma	63
77	lihc_tcga_pan_can_atlas_2018	TCGA-CC-A7IJ-01	3.0953	TCGA-CC-A8HT	TCGA-CC-A8HT-01	74	STAGE IIIA	6TH	Hepatocellular Carcinoma	LIHC	Hepatocellular Carcinoma	ILSBio	0	-27334	8/22/14	0.2075	Male	G2	No	C22.0	8170-03-01	C22.0	Yes	Yes	184	Yes	HCC	95408571-9D4E-412B-8EE8-7992E0270B0F	M0	N0	T3	Tumor Free	NA	No	Asian	No	1	Primary	LIHC	Yes	No	CC	Liver	Hepatocellular Carcinoma	48
78	lihc_tcga_pan_can_atlas_2018	TCGA-CC-A7IK-01	1.1558	TCGA-CC-A8HU	TCGA-CC-A8HU-01	39	STAGE IIIA	6TH	Hepatocellular Carcinoma	LIHC	Hepatocellular Carcinoma	ILSBio	0	-14367	8/22/14	0.48	Female	G3	No	C22.0	8170-03-01	C22.0	Yes	Yes	84	Yes	HCC	1943FF2C-CA53-4E3C-ACC1-5AE84F4BA230	M0	N0	T3	Tumor Free	NA	No	Asian	No	1	Primary	LIHC	Yes	No	CC	Liver	Hepatocellular Carcinoma	42
79	lihc_tcga_pan_can_atlas_2018	TCGA-CC-A7IL-01	-0.6753	TCGA-CC-A8HV	TCGA-CC-A8HV-01	51	STAGE II	6TH	Hepatocellular Carcinoma	LIHC	Hepatocellular Carcinoma	ILSBio	0	-18935	8/22/14	0.7783	Female	G2	No	C22.0	8170-03-01	C22.0	Yes	Yes	125	Yes	HCC	5B32D3F4-9B88-42DE-AAAC-22D1D2F5CDE0	M0	N0	T2	Tumor Free	NA	No	Asian	No	1	Primary	LIHC	Yes	No	CC	Liver	Hepatocellular Carcinoma	51
80	lihc_tcga_pan_can_atlas_2018	TCGA-CC-A8HT-01	2.3113	TCGA-CC-A9FS	TCGA-CC-A9FS-01	55	STAGE II	6TH	Hepatocellular Carcinoma	LIHC	Hepatocellular Carcinoma	ILSBio	211	-20157	8/22/14	0.3183	Male	G2	No	C22.0	8170-03-01	C22.0	Yes	Yes	98	Yes	HCC	F661A921-2E59-424B-A145-E22664B73728	M0	N0	T2	Tumor Free	NA	No	Asian	No	1	Primary	LIHC	Yes	No	CC	Liver	Hepatocellular Carcinoma	72
81	lihc_tcga_pan_can_atlas_2018	TCGA-CC-A8HU-01	0.0965	TCGA-CC-A9FU	TCGA-CC-A9FU-01	52	STAGE IIIA	7TH	Hepatocellular Carcinoma	LIHC	Hepatocellular Carcinoma	ILSBio	0	-19326	8/22/14	0.6007	Female	G2	No	C22.0	8170-03-01	C22.0	Yes	Yes	49	No	HCC	5E2A99A1-41C1-49CA-97D6-69F9B9938D24	M0	N0	T3A	Tumor Free	NA	No	Asian	NA	1	Primary	LIHC	Yes	No	CC	Liver	Hepatocellular Carcinoma	48
82	lihc_tcga_pan_can_atlas_2018	TCGA-CC-A8HV-01	-0.566	TCGA-CC-A9FV	TCGA-CC-A9FV-01	57	STAGE IIIA	6TH	Hepatocellular Carcinoma	LIHC	Hepatocellular Carcinoma	ILSBio	0	-21044	8/22/14	0	Male	G2	No	C22.0	8170-03-01	C22.0	Yes	Yes	17	No	HCC	C4E6527A-8F58-4F6B-93B1-04ABB5680ED0	M0	N0	T3	Tumor Free	NA	No	Asian	NA	1	Primary	LIHC	Yes	No	CC	Liver	Hepatocellular Carcinoma	59
83	lihc_tcga_pan_can_atlas_2018	TCGA-CC-A9FS-01	-0.664	TCGA-CC-A9FW	TCGA-CC-A9FW-01	68	STAGE IIIA	6TH	Hepatocellular Carcinoma	LIHC	Hepatocellular Carcinoma	ILSBio	248	-24891	8/22/14	0.6828	Male	G2	No	C22.0	8170-03-01	C22.0	Yes	Yes	136	Yes	HCC	027322F0-D720-41F8-897C-A10E5C1424C5	M0	N0	T3	Tumor Free	NA	No	Asian	No	1	Primary	LIHC	Yes	No	CC	Liver	Hepatocellular Carcinoma	67
84	lihc_tcga_pan_can_atlas_2018	TCGA-CC-A9FU-01	-0.0945	TCGA-DD-A113	TCGA-DD-A113-01	55	STAGE II	6TH	Hepatocellular Carcinoma	LIHC	Hepatocellular Carcinoma	Mayo Clinic - Rochester	2425	-20188	12/29/10	0.7339	Female	G3	No	C22.0	8170-03-01	C22.0	Yes	Yes	136	Yes	HCC	aeb17d2b-fa8c-4989-bf3a-d2c74b785455	M0	N0	T2	With Tumor	NA	No	White	No	1	Primary	LIHC	No	Yes	DD	Liver	Hepatocellular Carcinoma	56
85	lihc_tcga_pan_can_atlas_2018	TCGA-CC-A9FV-01	-0.829	TCGA-DD-A114	TCGA-DD-A114-01	42	STAGE II	6TH	Hepatocellular Carcinoma	LIHC	Hepatocellular Carcinoma	Mayo Clinic - Rochester	NA	-15410	12/29/10	0.084	Male	G3	No	C22.0	8170-03-01	C22.0	Yes	Yes	98	No	HCC	02931491-f56b-4233-a079-812e08bc0c59	M0	NA	T2	NA	NA	No	Black or African American	No	1	Primary	LIHC	No	Yes	DD	Liver	Hepatocellular Carcinoma	74
86	lihc_tcga_pan_can_atlas_2018	TCGA-CC-A9FW-01	-0.023	TCGA-DD-A115	TCGA-DD-A115-01	53	STAGE IIIA	5TH	Hepatocellular Carcinoma	LIHC	Hepatocellular Carcinoma	Mayo Clinic - Rochester	NA	-19697	12/29/10	0.23	Male	G2	No	C22.0	8170-03-01	C22.0	Yes	Yes	80	Yes	HCC	45b566d7-f120-471c-a94a-be7936889f2d	M0	N0	T3	With Tumor	NA	No	White	No	1	Primary	LIHC	No	Yes	DD	Liver	Hepatocellular Carcinoma	79
87	lihc_tcga_pan_can_atlas_2018	TCGA-DD-A113-01	-0.3103	TCGA-DD-A116	TCGA-DD-A116-01	68	STAGE IIIA	5TH	Hepatocellular Carcinoma	LIHC	Hepatocellular Carcinoma	Mayo Clinic - Rochester	NA	-24934	12/29/10	0.2512	Male	G3	No	C22.0	8170-03-01	C22.0	Yes	Yes	104	Yes	HCC	994347ba-3045-4ade-926f-06420fbd906c	M0	N0	T3	Tumor Free	NA	No	Asian	Yes	1	Primary	LIHC	No	Yes	DD	Liver	Hepatocellular Carcinoma	73
88	lihc_tcga_pan_can_atlas_2018	TCGA-DD-A114-01	2.8497	TCGA-DD-A118	TCGA-DD-A118-01	77	STAGE II	6TH	Hepatocellular Carcinoma	LIHC	Hepatocellular Carcinoma	Mayo Clinic - Rochester	3437	-28406	12/29/10	0.5316	Female	G2	No	C22.0	8170-03-01	C22.0	Yes	Yes	108	Yes	HCC	7d914d07-f250-4c7a-8fa2-df14e708936e	M0	N0	T2	NA	NA	No	White	No	1	Primary	LIHC	No	Yes	DD	Liver	Hepatocellular Carcinoma	75
89	lihc_tcga_pan_can_atlas_2018	TCGA-DD-A115-01	-0.1256	TCGA-DD-A119	TCGA-DD-A119-01	40	STAGE IV	6TH	Hepatocellular Carcinoma	LIHC	Hepatocellular Carcinoma	Mayo Clinic - Rochester	NA	-14613	12/29/10	0.3521	Male	G3	No	C22.0	8170-03-01	C22.0	Yes	Yes	64	NA	HCC	66c6f413-b7a8-4d7c-9e1d-c4fb257b9e5c	M1	N0	T3A	NA	NA	No	Asian	NA	1	Primary	LIHC	No	Yes	DD	Liver	Hepatocellular Carcinoma	58
90	lihc_tcga_pan_can_atlas_2018	TCGA-DD-A116-01	-0.6696	TCGA-DD-A11A	TCGA-DD-A11A-01	67	STAGE I	6TH	Hepatocellular Carcinoma	LIHC	Hepatocellular Carcinoma	Mayo Clinic - Rochester	79	-24646	12/29/10	0.5544	Male	G3	No	C22.0	8170-03-01	C22.0	Yes	Yes	123	NA	HCC	609c82fd-eb3a-46d7-8c09-0cde281a50b3	M0	N0	T1	NA	NA	No	Black or African American	NA	1	Primary	LIHC	No	Yes	DD	Liver	Hepatocellular Carcinoma	67
91	lihc_tcga_pan_can_atlas_2018	TCGA-DD-A118-01	-0.7572	TCGA-DD-A11B	TCGA-DD-A11B-01	73	STAGE I	6TH	Hepatocellular Carcinoma	LIHC	Hepatocellular Carcinoma	Mayo Clinic - Rochester	NA	-26857	12/29/10	0.222	Male	G2	No	C22.0	8170-03-01	C22.0	Yes	Yes	44	No	HCC	1b1b1af0-b19b-4086-b1b7-669fa0b88235	M0	N0	T1	Tumor Free	NA	No	White	No	1	Primary	LIHC	No	Yes	DD	Liver	Hepatocellular Carcinoma	134
92	lihc_tcga_pan_can_atlas_2018	TCGA-DD-A119-01	-0.7958	TCGA-DD-A11C	TCGA-DD-A11C-01	69	STAGE I	6TH	Hepatocellular Carcinoma	LIHC	Hepatocellular Carcinoma	Mayo Clinic - Rochester	662	-25403	12/29/10	0.5277	Male	G3	No	C22.0	8170-03-01	C22.0	Yes	Yes	81	No	HCC	023a1ad1-fb16-437e-9806-5063b47f76bd	M0	N0	T1	Tumor Free	NA	No	White	No	1	Primary	LIHC	No	Yes	DD	Liver	Hepatocellular Carcinoma	123
93	lihc_tcga_pan_can_atlas_2018	TCGA-DD-A11A-01	-0.1594	TCGA-DD-A11D	TCGA-DD-A11D-01	57	STAGE I	6TH	Hepatocellular Carcinoma	LIHC	Hepatocellular Carcinoma	Mayo Clinic - Rochester	NA	-21003	12/29/10	0.1784	Female	G2	No	C22.0	8170-03-01	C22.0	Yes	Yes	112	Yes	HCC	0ef95351-0133-4f34-a59c-90934fb161f8	M0	N0	T1	With Tumor	NA	No	White	No	1	Primary	LIHC	No	Yes	DD	Liver	Hepatocellular Carcinoma	73
94	lihc_tcga_pan_can_atlas_2018	TCGA-DD-A11B-01	-0.4562	TCGA-DD-A1E9	TCGA-DD-A1E9-01	70	STAGE I	5TH	Hepatocellular Carcinoma	LIHC	Hepatocellular Carcinoma	Mayo Clinic - Rochester	NA	-25808	2005-10-11	0.2581	Male	G2	No	C22.0	8170-03-01	C22.0	Yes	No	54	No	HCC	8153a862-0790-4a33-80db-ed47fedcd4ef	M0	N0	T1	NA	NA	No	White	No	1	Primary	NA	No	Yes	DD	Liver	Hepatocellular Carcinoma	101
95	lihc_tcga_pan_can_atlas_2018	TCGA-DD-A11C-01	-0.1272	TCGA-DD-A1EA	TCGA-DD-A1EA-01	68	STAGE II	5TH	Hepatocellular Carcinoma	LIHC	Hepatocellular Carcinoma	Mayo Clinic - Rochester	2415	-24925	5/16/11	0.1247	Male	G2	No	C22.0	8170-03-01	C22.0	Yes	No	NA	Yes	HCC	8052c374-9435-4588-b970-68565c56dbb7	M0	N0	T2	With Tumor	NA	No	Asian	No	1	Primary	NA	No	Yes	DD	Liver	Hepatocellular Carcinoma	94
96	lihc_tcga_pan_can_atlas_2018	TCGA-DD-A11D-01	-0.8431	TCGA-DD-A1EB	TCGA-DD-A1EB-01	72	STAGE I	5TH	Hepatocellular Carcinoma	LIHC	Hepatocellular Carcinoma	Mayo Clinic - Rochester	2017	-26471	2005-09-11	0.1115	Female	G2	No	C22.0	8170-03-01	C22.0	Yes	Yes	159	Yes	HCC	68015cc7-d3a1-4c90-b8fb-5d14143d9960	M0	N0	T1	With Tumor	NA	No	NA	No	1	Primary	LIHC	No	Yes	DD	Liver	Hepatocellular Carcinoma	57
97	lihc_tcga_pan_can_atlas_2018	TCGA-DD-A1EA-01	-0.3209	TCGA-DD-A1EC	TCGA-DD-A1EC-01	20	STAGE I	6TH	Hepatocellular Carcinoma	LIHC	Hepatocellular Carcinoma	Mayo Clinic - Rochester	602	-7363	2004-06-11	0.2165	Female	G3	No	C22.0	8170-03-01	C22.0	Yes	Yes	21	Yes	HCC	520a709a-87f6-4f3d-b2a2-9192e3b65c5b	M0	N0	T1	NA	NA	No	White	No	1	Primary	LIHC	No	Yes	DD	Liver	Hepatocellular Carcinoma	50
98	lihc_tcga_pan_can_atlas_2018	TCGA-DD-A1EB-01	-0.7464	TCGA-DD-A1ED	TCGA-DD-A1ED-01	68	STAGE I	6TH	Hepatocellular Carcinoma	LIHC	Hepatocellular Carcinoma	Mayo Clinic - Rochester	2301	-25039	5/16/11	0	Male	G1	No	C22.0	8170-03-01	C22.0	Yes	Yes	26	No	HCC	0ff6364a-e6f4-47ca-a7e7-14705bf0a8df	M0	N0	T1	Tumor Free	NA	No	White	No	1	Primary	LIHC	No	Yes	DD	Liver	Hepatocellular Carcinoma	85
99	lihc_tcga_pan_can_atlas_2018	TCGA-DD-A1EC-01	0.1159	TCGA-DD-A1EE	TCGA-DD-A1EE-01	73	STAGE IIIA	6TH	Hepatocellular Carcinoma	LIHC	Hepatocellular Carcinoma	Mayo Clinic - Rochester	204	-26858	2005-10-11	0.1807	Male	G3	No	C22.0	8170-03-01	C22.0	Yes	Yes	664	Yes	HCC	654af137-70d9-4ee4-9f69-793e352d30f8	M0	N0	T3	With Tumor	NA	No	White	No	1	Primary	LIHC	No	Yes	DD	Liver	Hepatocellular Carcinoma	77
100	lihc_tcga_pan_can_atlas_2018	TCGA-DD-A1ED-01	-0.8929	TCGA-DD-A1EF	TCGA-DD-A1EF-01	57	STAGE I	6TH	Hepatocellular Carcinoma	LIHC	Hepatocellular Carcinoma	Mayo Clinic - Rochester	NA	-21165	2005-10-11	0.3399	Female	G3	No	C22.0	8170-03-01	C22.0	Yes	Yes	111	NA	HCC	1c1e8987-676f-417b-b3b4-e0321367df55	M0	N0	T1	With Tumor	NA	No	White	NA	1	Primary	LIHC	No	Yes	DD	Liver	Hepatocellular Carcinoma	81
101	lihc_tcga_pan_can_atlas_2018	TCGA-DD-A1EE-01	-0.7916	TCGA-DD-A1EH	TCGA-DD-A1EH-01	23	STAGE III	6TH	Hepatocellular Carcinoma	LIHC	Hepatocellular Carcinoma	Mayo Clinic - Rochester	1495	-8499	5/16/11	0.2424	Male	G3	No	C22.0	8170-03-01	C22.0	Yes	Yes	38	Yes	HCC	cab5b264-abab-4bdb-816e-9d2c0ac30629	M0	N0	T3	With Tumor	NA	No	White	No	1	Primary	LIHC	No	Yes	DD	Liver	Hepatocellular Carcinoma	70
102	lihc_tcga_pan_can_atlas_2018	TCGA-DD-A1EF-01	-0.5676	TCGA-DD-A1EI	TCGA-DD-A1EI-01	46	STAGE I	6TH	Hepatocellular Carcinoma	LIHC	Hepatocellular Carcinoma	Mayo Clinic - Rochester	183	-17097	2005-10-11	0.2275	Male	G2	No	C22.0	8170-03-01	C22.0	Yes	Yes	55	No	HCC	3acf7438-fd65-442c-8a30-68b6714537f3	M0	N0	T1	Tumor Free	NA	No	Asian	NA	1	Primary	LIHC	No	Yes	DD	Liver	Hepatocellular Carcinoma	69
103	lihc_tcga_pan_can_atlas_2018	TCGA-DD-A1EG-01	-0.5141	TCGA-DD-A1EJ	TCGA-DD-A1EJ-01	71	STAGE IIIC	6TH	Hepatocellular Carcinoma	LIHC	Hepatocellular Carcinoma	Mayo Clinic - Rochester	887	-26009	2005-10-11	0.3128	Female	G2	No	C22.0	8170-03-01	C22.0	Yes	Yes	59	Yes	HCC	52292ffc-0902-4d97-b461-20723987a177	M0	N1	T1	With Tumor	NA	No	White	No	1	Primary	LIHC	No	Yes	DD	Liver	Hepatocellular Carcinoma	64
104	lihc_tcga_pan_can_atlas_2018	TCGA-DD-A1EH-01	0.5741	TCGA-DD-A1EK	TCGA-DD-A1EK-01	64	STAGE IVB	6TH	Hepatocellular Carcinoma	LIHC	Hepatocellular Carcinoma	Mayo Clinic - Rochester	NA	-23437	2004-09-13	0.153	Female	G2	No	C22.0	8170-03-01	C22.0	Yes	Yes	63	Yes	HCC	A5E4412B-0E49-4D86-9CCE-71F440A84048	M1	N0	T4	With Tumor	NA	No	White	No	1	Primary	LIHC	No	Yes	DD	Liver	Hepatocellular Carcinoma	97
105	lihc_tcga_pan_can_atlas_2018	TCGA-DD-A1EI-01	-0.3496	TCGA-DD-A1EL	TCGA-DD-A1EL-01	23	STAGE II	6TH	Hepatocellular Carcinoma	LIHC	Hepatocellular Carcinoma	Mayo Clinic - Rochester	NA	-8573	5/16/11	0.3421	Male	G3	No	C22.0	8170-03-01	C22.0	Yes	Yes	88	Yes	HCC	2854ffe8-1f77-497a-bf49-11e0189fee35	M0	N0	T2	With Tumor	NA	No	Black or African American	No	1	Primary	LIHC	No	Yes	DD	Liver	Hepatocellular Carcinoma	54
106	lihc_tcga_pan_can_atlas_2018	TCGA-DD-A1EJ-01	-0.2216	TCGA-DD-A39V	TCGA-DD-A39V-01	77	STAGE II	5TH	Hepatocellular Carcinoma	LIHC	Hepatocellular Carcinoma	Mayo Clinic - Rochester	NA	-28254	2001-05-12	0.3055	Male	G3	No	C22.0	8170-03-01	C22.0	Yes	Yes	66	Yes	HCC	DD056692-4E2A-4E45-A4D0-357AF9754F0E	M0	NX	T2	With Tumor	NA	No	White	Yes	1	Primary	LIHC	No	Yes	DD	Liver	Hepatocellular Carcinoma	79
107	lihc_tcga_pan_can_atlas_2018	TCGA-DD-A1EK-01	-0.5752	TCGA-DD-A39W	TCGA-DD-A39W-01	29	STAGE III	4TH	Hepatocellular Carcinoma	LIHC	Hepatocellular Carcinoma	Mayo Clinic - Rochester	NA	-10699	2001-05-12	0.0947	Female	G2	No	C22.0	8170-03-01	C22.0	Yes	Yes	36	NA	HCC	48D33449-B969-423A-B4E7-541809109617	M0	N0	T3	NA	NA	No	White	NA	1	Primary	LIHC	No	Yes	DD	Liver	Hepatocellular Carcinoma	74
108	lihc_tcga_pan_can_atlas_2018	TCGA-DD-A1EL-01	0.1737	TCGA-DD-A39X	TCGA-DD-A39X-01	78	STAGE I	5TH	Hepatocellular Carcinoma	LIHC	Hepatocellular Carcinoma	Mayo Clinic - Rochester	NA	-28528	2001-05-12	0.164	Female	G2	No	C22.0	8170-03-01	C22.0	Yes	Yes	65	Yes	HCC	0D0A10B4-7B99-4043-A129-89844F258156	M0	NX	T1	With Tumor	NA	No	White	No	1	Primary	LIHC	No	Yes	DD	Liver	Hepatocellular Carcinoma	48
109	lihc_tcga_pan_can_atlas_2018	TCGA-DD-A39V-01	-0.6284	TCGA-DD-A39Y	TCGA-DD-A39Y-01	67	STAGE I	5TH	Hepatocellular Carcinoma	LIHC	Hepatocellular Carcinoma	Mayo Clinic - Rochester	NA	-24769	2001-05-12	0.4878	Male	G3	No	C22.0	8170-03-01	C22.0	Yes	No	NA	No	HCC	BED1D731-E382-4B80-9604-E6DD68D9C0AB	M0	NX	T1	Tumor Free	NA	No	Asian	No	1	Primary	NA	No	Yes	DD	Liver	Hepatocellular Carcinoma	85
110	lihc_tcga_pan_can_atlas_2018	TCGA-DD-A39W-01	-0.5954	TCGA-DD-A39Z	TCGA-DD-A39Z-01	43	STAGE II	4TH	Hepatocellular Carcinoma	LIHC	Hepatocellular Carcinoma	Mayo Clinic - Rochester	NA	-15930	2001-05-12	0.2778	Female	G2	No	C22.0	8170-03-01	C22.0	Yes	Yes	71	NA	HCC	42CB60F0-1A9E-4F59-8E2E-50C25E85CB98	M0	NX	T2	Tumor Free	NA	No	NA	NA	1	Primary	LIHC	No	Yes	DD	Liver	Hepatocellular Carcinoma	61
111	lihc_tcga_pan_can_atlas_2018	TCGA-DD-A39X-01	-0.7276	TCGA-DD-A3A1	TCGA-DD-A3A1-01	65	STAGE IIIA	5TH	Hepatocellular Carcinoma	LIHC	Hepatocellular Carcinoma	Mayo Clinic - Rochester	NA	-24046	2001-06-12	0.3078	Male	G2	No	C22.0	8170-03-01	C22.0	Yes	No	NA	NA	HCC	877B9F6B-9B34-40ED-933F-8FEF204EDF21	M0	N0	T3B	Tumor Free	NA	No	NA	No	1	Primary	NA	No	Yes	DD	Liver	Hepatocellular Carcinoma	78
112	lihc_tcga_pan_can_atlas_2018	TCGA-DD-A39Y-01	1.0454	TCGA-DD-A3A2	TCGA-DD-A3A2-01	76	STAGE I	5TH	Hepatocellular Carcinoma	LIHC	Hepatocellular Carcinoma	Mayo Clinic - Rochester	NA	-27930	2001-05-12	0.0572	Female	G1	No	C22.0	8170-03-01	C22.0	Yes	Yes	70	NA	HCC	357C1C08-F368-4CAE-8F20-9BE241B30479	M0	N0	T1	Tumor Free	NA	No	White	No	1	Primary	LIHC	No	Yes	DD	Liver	Hepatocellular Carcinoma	85
113	lihc_tcga_pan_can_atlas_2018	TCGA-DD-A39Z-01	-0.5006	TCGA-DD-A3A3	TCGA-DD-A3A3-01	45	STAGE I	5TH	Hepatocellular Carcinoma	LIHC	Hepatocellular Carcinoma	Mayo Clinic - Rochester	NA	-16708	2001-06-12	0.1823	Male	G2	No	C22.0	8170-03-01	C22.0	Yes	Yes	49	NA	HCC	516C8594-2973-41E5-A5CE-76D177EDFA48	M0	N0	T1	NA	NA	No	Asian	NA	1	Primary	LIHC	No	Yes	DD	Liver	Hepatocellular Carcinoma	71
114	lihc_tcga_pan_can_atlas_2018	TCGA-DD-A3A1-01	-0.3	TCGA-DD-A3A4	TCGA-DD-A3A4-01	37	STAGE IIIA	5TH	Hepatocellular Carcinoma	LIHC	Hepatocellular Carcinoma	Mayo Clinic - Rochester	NA	-13739	2001-06-12	0.0564	Male	G3	No	C22.0	8170-03-01	C22.0	Yes	Yes	39	Yes	HCC	AB35C9F9-3040-424D-A89F-DFF3A1365BC6	M0	N0	T3	With Tumor	NA	No	White	No	1	Primary	LIHC	No	Yes	DD	Liver	Hepatocellular Carcinoma	65
115	lihc_tcga_pan_can_atlas_2018	TCGA-DD-A3A2-01	-0.8442	TCGA-DD-A3A5	TCGA-DD-A3A5-01	66	STAGE III	4TH	Hepatocellular Carcinoma	LIHC	Hepatocellular Carcinoma	Mayo Clinic - Rochester	NA	-24288	2001-05-12	0.1578	Female	G2	No	C22.0	8170-03-01	C22.0	Yes	Yes	61	Yes	HCC	D8549D23-37D4-42BD-B472-F49BBEBD09B0	M0	N0	T3	With Tumor	NA	No	White	No	1	Primary	LIHC	No	Yes	DD	Liver	Hepatocellular Carcinoma	58
116	lihc_tcga_pan_can_atlas_2018	TCGA-DD-A3A3-01	-0.6896	TCGA-DD-A3A6	TCGA-DD-A3A6-01	72	STAGE II	4TH	Hepatocellular Carcinoma	LIHC	Hepatocellular Carcinoma	Mayo Clinic - Rochester	NA	-26319	2001-06-12	0	Female	G2	No	C22.0	8170-03-01	C22.0	Yes	Yes	28	No	HCC	C4C4820B-6F4C-4CDD-B233-4D22F5933FD9	M0	N0	T2	Tumor Free	NA	No	White	No	1	Primary	LIHC	No	Yes	DD	Liver	Hepatocellular Carcinoma	52
117	lihc_tcga_pan_can_atlas_2018	TCGA-DD-A3A4-01	-0.7791	TCGA-DD-A3A7	TCGA-DD-A3A7-01	67	STAGE IIIB	7TH	Hepatocellular Carcinoma	LIHC	Hepatocellular Carcinoma	Mayo Clinic - Rochester	NA	-24599	2004-09-13	0.453	Male	G3	No	C22.0	8170-03-01	C22.0	Yes	Yes	119	Yes	HCC	614C0ECF-6A84-4C86-8706-79BE5BB00991	M0	N0	T3B	With Tumor	NA	No	NA	No	1	Primary	LIHC	No	Yes	DD	Liver	Hepatocellular Carcinoma	80
118	lihc_tcga_pan_can_atlas_2018	TCGA-DD-A3A5-01	-0.5287	TCGA-DD-A3A8	TCGA-DD-A3A8-01	75	STAGE II	5TH	Hepatocellular Carcinoma	LIHC	Hepatocellular Carcinoma	Mayo Clinic - Rochester	NA	-27524	2001-06-12	0.202	Male	G2	No	C22.0	8170-03-01	C22.0	Yes	Yes	112	No	HCC	69D6881B-9E9A-407B-8B02-BAD5FC2455BF	M0	N0	T2	Tumor Free	NA	Yes	White	No	1	Primary	LIHC	No	Yes	DD	Liver	Hepatocellular Carcinoma	99
119	lihc_tcga_pan_can_atlas_2018	TCGA-DD-A3A6-01	-0.7198	TCGA-DD-A3A9	TCGA-DD-A3A9-01	64	STAGE IVB	5TH	Hepatocellular Carcinoma	LIHC	Hepatocellular Carcinoma	Mayo Clinic - Rochester	NA	-23526	2001-05-12	0.6334	Female	G2	No	C22.0	8170-03-01	C22.0	Yes	Yes	336	Yes	HCC	457CCA7C-A8B4-414E-A3C0-7FCCF0EE2034	M1	N0	T4	With Tumor	NA	No	White	NA	1	Primary	LIHC	No	Yes	DD	Liver	Hepatocellular Carcinoma	62
120	lihc_tcga_pan_can_atlas_2018	TCGA-DD-A3A7-01	0.5008	TCGA-DD-A4NA	TCGA-DD-A4NA-01	67	STAGE IIIC	6TH	Hepatocellular Carcinoma	LIHC	Hepatocellular Carcinoma	Mayo Clinic - Rochester	1008	-24603	12/21/12	0.3096	Female	G3	No	C22.0	8170-03-01	C22.0	Yes	Yes	29	No	HCC	BEE9D6C8-948F-4B76-97CA-B985064249EF	M0	N1	T2	Tumor Free	NA	No	White	No	1	Primary	LIHC	No	Yes	DD	Liver	Hepatocellular Carcinoma	93
121	lihc_tcga_pan_can_atlas_2018	TCGA-DD-A3A9-01	-0.6948	TCGA-DD-A4ND	TCGA-DD-A4ND-01	56	STAGE I	6TH	Hepatocellular Carcinoma	LIHC	Hepatocellular Carcinoma	Mayo Clinic - Rochester	2746	-20782	12/18/12	0.3781	Female	G3	No	C22.0	8170-03-01	C22.0	Yes	Yes	52	No	HCC	C0BF9278-9CBB-4361-B4D8-AB172B67E276	M0	N0	T1	With Tumor	NA	Yes	White	No	1	Primary	LIHC	No	Yes	DD	Liver	Hepatocellular Carcinoma	89
122	lihc_tcga_pan_can_atlas_2018	TCGA-DD-A4NA-01	-0.4724	TCGA-DD-A4NE	TCGA-DD-A4NE-01	75	STAGE IIIA	7TH	Hepatocellular Carcinoma	LIHC	Hepatocellular Carcinoma	Mayo Clinic - Rochester	NA	-27549	12/21/12	NA	Female	G3	No	C22.0	8170-03-01	C22.0	Yes	No	52	Yes	HCC	BCE25281-502E-4599-9679-32DC8462FFB1	M0	N0	T3A	With Tumor	NA	No	White	No	1	Primary	NA	No	Yes	DD	Liver	Hepatocellular Carcinoma	79
123	lihc_tcga_pan_can_atlas_2018	TCGA-DD-A4NB-01	-0.7058	TCGA-DD-A4NF	TCGA-DD-A4NF-01	72	STAGE I	7TH	Hepatocellular Carcinoma	LIHC	Hepatocellular Carcinoma	Mayo Clinic - Rochester	942	-26330	1/29/13	0.1189	Male	G2	No	C22.0	8170-03-01	C22.0	Yes	Yes	117	Yes	HCC	1043BC90-72C9-48C9-AE24-F617D0485E78	M0	N0	T1	Tumor Free	NA	No	White	No	1	Primary	LIHC	No	Yes	DD	Liver	Hepatocellular Carcinoma	86
124	lihc_tcga_pan_can_atlas_2018	TCGA-DD-A4ND-01	-0.3756	TCGA-DD-A4NG	TCGA-DD-A4NG-01	77	STAGE IIIA	7TH	Hepatocellular Carcinoma	LIHC	Hepatocellular Carcinoma	Mayo Clinic - Rochester	445	-28234	1/29/13	NA	Male	G2	No	C22.0	8170-03-01	C22.0	Yes	No	72	Yes	HCC	89791F8F-DC06-4A04-B166-AFBFD6CF53DE	M0	NX	T3A	With Tumor	NA	No	White	No	1	Primary	NA	No	Yes	DD	Liver	Hepatocellular Carcinoma	94
125	lihc_tcga_pan_can_atlas_2018	TCGA-DD-A4NE-01	1.3413	TCGA-DD-A4NH	TCGA-DD-A4NH-01	65	STAGE IIIB	7TH	Hepatocellular Carcinoma	LIHC	Hepatocellular Carcinoma	Mayo Clinic - Rochester	917	-23865	1/29/13	0.3556	Female	G3	No	C22.0	8170-03-01	C22.0	Yes	Yes	48	Yes	HCC	4012EA90-5768-4ACC-AF3A-BA954F493DB4	M0	N0	T3B	With Tumor	NA	No	White	No	1	Primary	LIHC	No	Yes	DD	Liver	Hepatocellular Carcinoma	81
126	lihc_tcga_pan_can_atlas_2018	TCGA-DD-A4NF-01	-0.8733	TCGA-DD-A4NI	TCGA-DD-A4NI-01	67	STAGE II	7TH	Hepatocellular Carcinoma	LIHC	Hepatocellular Carcinoma	Mayo Clinic - Rochester	816	-24516	1/29/13	0.134	Male	G2	No	C22.0	8170-03-01	C22.0	Yes	Yes	150	No	HCC	518AA9CC-71CF-4734-9D55-B435DA99D300	M0	NX	T2	Tumor Free	NA	Yes	White	No	1	Primary	LIHC	No	Yes	DD	Liver	Hepatocellular Carcinoma	99
127	lihc_tcga_pan_can_atlas_2018	TCGA-DD-A4NG-01	-0.7095	TCGA-DD-A4NJ	TCGA-DD-A4NJ-01	54	STAGE II	7TH	Hepatocellular Carcinoma	LIHC	Hepatocellular Carcinoma	Mayo Clinic - Rochester	928	-19964	2002-05-13	0.2893	Female	G2	No	C22.0	8170-03-01	C22.0	Yes	Yes	78	Yes	HCC	815DFFB0-0C22-4E05-868C-26E6C553980A	M0	N0	T2	Tumor Free	NA	No	White	No	1	Primary	LIHC	No	Yes	DD	Liver	Hepatocellular Carcinoma	88
128	lihc_tcga_pan_can_atlas_2018	TCGA-DD-A4NH-01	0.1587	TCGA-DD-A4NK	TCGA-DD-A4NK-01	80	STAGE IIIA	6TH	Hepatocellular Carcinoma	LIHC	Hepatocellular Carcinoma	Mayo Clinic - Rochester	NA	-29244	2002-05-13	0.2598	Female	G2	No	C22.0	8170-03-01	C22.0	Yes	Yes	75	Yes	HCC	5B8D04B2-EF40-4216-A3BB-42520EFBE863	M0	N0	T3	With Tumor	NA	No	White	No	1	Primary	LIHC	No	Yes	DD	Liver	Hepatocellular Carcinoma	84
129	lihc_tcga_pan_can_atlas_2018	TCGA-DD-A4NI-01	-0.8925	TCGA-DD-A4NL	TCGA-DD-A4NL-01	46	STAGE I	6TH	Hepatocellular Carcinoma	LIHC	Hepatocellular Carcinoma	Mayo Clinic - Rochester	1711	-16874	2002-05-13	0	Male	G1	No	C22.0	8170-03-01	C22.0	Yes	Yes	29	No	HCC	E0067280-2722-46F2-A5A8-352C77B47E38	M0	N0	T1	Tumor Free	NA	No	White	No	1	Primary	LIHC	No	Yes	DD	Liver	Hepatocellular Carcinoma	113
130	lihc_tcga_pan_can_atlas_2018	TCGA-DD-A4NJ-01	-0.0788	TCGA-DD-A4NN	TCGA-DD-A4NN-01	56	STAGE I	6TH	Hepatocellular Carcinoma	LIHC	Hepatocellular Carcinoma	Mayo Clinic - Rochester	NA	-20548	2002-05-13	0.4194	Female	G3	No	C22.0	8170-03-01	C22.0	Yes	Yes	52	Yes	HCC	B96B7620-5506-4DEF-AFF2-5E888EAF3EA5	M0	N0	T1	With Tumor	NA	No	White	No	1	Primary	LIHC	No	Yes	DD	Liver	Hepatocellular Carcinoma	59
131	lihc_tcga_pan_can_atlas_2018	TCGA-DD-A4NK-01	-0.8262	TCGA-DD-A4NO	TCGA-DD-A4NO-01	65	STAGE I	6TH	Hepatocellular Carcinoma	LIHC	Hepatocellular Carcinoma	Mayo Clinic - Rochester	2245	-24090	2002-05-13	0.5991	Male	G1	No	C22.0	8170-03-01	C22.0	Yes	Yes	57	Yes	HCC	75F78C38-6854-4390-AD11-789B4E549D63	M0	N0	T1	With Tumor	NA	No	White	No	1	Primary	LIHC	No	Yes	DD	Liver	Hepatocellular Carcinoma	109
132	lihc_tcga_pan_can_atlas_2018	TCGA-DD-A4NL-01	-0.804	TCGA-DD-A4NP	TCGA-DD-A4NP-01	32	STAGE I	6TH	Hepatocellular Carcinoma	LIHC	Hepatocellular Carcinoma	Mayo Clinic - Rochester	3308	-11838	2002-05-13	0.0279	Male	G3	No	C22.0	8170-03-01	C22.0	Yes	Yes	28	Yes	HCC	001887AA-36D0-463F-8BCA-DEC7043B4F2E	M0	N0	T1	With Tumor	NA	No	White	No	1	Primary	LIHC	No	Yes	DD	Liver	Hepatocellular Carcinoma	79
133	lihc_tcga_pan_can_atlas_2018	TCGA-DD-A4NN-01	0.0821	TCGA-DD-A4NQ	TCGA-DD-A4NQ-01	60	STAGE II	6TH	Hepatocellular Carcinoma	LIHC	Hepatocellular Carcinoma	Mayo Clinic - Rochester	NA	-22111	2002-11-13	0.2773	Male	G3	No	C22.0	8170-03-01	C22.0	Yes	Yes	86	Yes	HCC	C05720FE-19C1-4CFF-819B-6806B26FC312	M0	N0	T2	With Tumor	NA	No	White	No	1	Primary	LIHC	No	Yes	DD	Liver	Hepatocellular Carcinoma	75
134	lihc_tcga_pan_can_atlas_2018	TCGA-DD-A4NO-01	-0.8002	TCGA-DD-A4NR	TCGA-DD-A4NR-01	85	STAGE I	6TH	Hepatocellular Carcinoma	LIHC	Hepatocellular Carcinoma	Mayo Clinic - Rochester	NA	-31386	2002-11-13	0.0672	Female	G3	No	C22.0	8170-03-01	C22.0	Yes	Yes	62	No	HCC	52A7F734-DA07-49C5-861D-C70DA37FF959	M0	N0	T1	NA	NA	No	White	No	1	Primary	LIHC	No	Yes	DD	Liver	Hepatocellular Carcinoma	54
135	lihc_tcga_pan_can_atlas_2018	TCGA-DD-A4NP-01	-0.8973	TCGA-DD-A4NS	TCGA-DD-A4NS-01	61	STAGE I	6TH	Hepatocellular Carcinoma	LIHC	Hepatocellular Carcinoma	Mayo Clinic - Rochester	NA	-22638	2002-11-13	0	Female	G2	No	C22.0	8170-03-01	C22.0	Yes	Yes	57	Yes	HCC	A6A3F07C-CED4-451B-B2E5-C93E4ED622C1	M0	N0	T1	With Tumor	NA	No	White	No	1	Primary	LIHC	No	Yes	DD	Liver	Hepatocellular Carcinoma	58
136	lihc_tcga_pan_can_atlas_2018	TCGA-DD-A4NQ-01	4.8334	TCGA-DD-A4NV	TCGA-DD-A4NV-01	61	STAGE IIIA	6TH	Hepatocellular Carcinoma	LIHC	Hepatocellular Carcinoma	Mayo Clinic - Rochester	2398	-22438	2002-11-13	0.1393	Male	G1	No	C22.0	8170-03-01	C22.0	Yes	Yes	127	No	HCC	8E5CE60B-2EDA-482D-B109-210DF1321AFF	M0	N0	T3	Tumor Free	NA	No	White	No	1	Primary	LIHC	No	Yes	DD	Liver	Hepatocellular Carcinoma	129
137	lihc_tcga_pan_can_atlas_2018	TCGA-DD-A4NR-01	0.2145	TCGA-DD-A73A	TCGA-DD-A73A-01	71	STAGE I	7TH	Hepatocellular Carcinoma	LIHC	Hepatocellular Carcinoma	Mayo Clinic - Rochester	728	-26136	9/30/13	0.0908	Male	G2	No	C22.0	8170-03-01	C22.0	Yes	Yes	90	No	HCC	B6C0266A-CF34-464A-808D-1D3C28DC90F2	M0	N0	T1	Tumor Free	NA	No	White	No	1	Primary	LIHC	No	Yes	DD	Liver	Hepatocellular Carcinoma	102
138	lihc_tcga_pan_can_atlas_2018	TCGA-DD-A4NS-01	-0.7606	TCGA-DD-A73B	TCGA-DD-A73B-01	72	STAGE I	7TH	Hepatocellular Carcinoma	LIHC	Hepatocellular Carcinoma	Mayo Clinic - Rochester	NA	-26390	9/30/13	0.8007	Female	G2	No	C22.0	8170-03-01	C22.0	Yes	Yes	74	Yes	HCC	5449C232-56F1-4E03-9421-ABA3AE180107	M0	N0	T1	With Tumor	NA	No	White	No	1	Primary	LIHC	No	Yes	DD	Liver	Hepatocellular Carcinoma	74
139	lihc_tcga_pan_can_atlas_2018	TCGA-DD-A4NV-01	-0.8165	TCGA-DD-A73C	TCGA-DD-A73C-01	65	STAGE IIIA	7TH	Hepatocellular Carcinoma	LIHC	Hepatocellular Carcinoma	Mayo Clinic - Rochester	701	-23782	9/30/13	0.0467	Female	G1	No	C22.0	8170-03-01	C22.0	Yes	Yes	75	Yes	HCC	79F9331C-9E00-4277-A9D1-7C848E132134	M0	N0	T3A	Tumor Free	NA	No	White	No	1	Primary	LIHC	No	Yes	DD	Liver	Hepatocellular Carcinoma	49
140	lihc_tcga_pan_can_atlas_2018	TCGA-DD-A73A-01	-0.6753	TCGA-DD-A73D	TCGA-DD-A73D-01	68	STAGE II	7TH	Hepatocellular Carcinoma	LIHC	Hepatocellular Carcinoma	Mayo Clinic - Rochester	693	-24941	9/30/13	0.2818	Female	G1	No	C22.0	8170-03-01	C22.0	Yes	Yes	66	Yes	HCC	24170A77-94E0-4002-9D3E-A46C84E84FCA	MX	NX	T2	Tumor Free	NA	No	White	No	1	Primary	LIHC	No	Yes	DD	Liver	Hepatocellular Carcinoma	102
141	lihc_tcga_pan_can_atlas_2018	TCGA-DD-A73B-01	0.4724	TCGA-DD-A73E	TCGA-DD-A73E-01	66	STAGE I	7TH	Hepatocellular Carcinoma	LIHC	Hepatocellular Carcinoma	Mayo Clinic - Rochester	44	-24377	9/30/13	0.2153	Male	G1	No	C22.0	8170-03-01	C22.0	Yes	Yes	118	NA	HCC	E0863874-F7B8-49B6-A88B-5AE5F1EC2B15	M0	N0	T1	Tumor Free	NA	No	White	No	1	Primary	LIHC	No	Yes	DD	Liver	Hepatocellular Carcinoma	108
142	lihc_tcga_pan_can_atlas_2018	TCGA-DD-A73C-01	-0.8576	TCGA-DD-A73F	TCGA-DD-A73F-01	77	STAGE I	7TH	Hepatocellular Carcinoma	LIHC	Hepatocellular Carcinoma	Mayo Clinic - Rochester	1085	-28234	9/30/13	0.1192	Female	G1	No	C22.0	8170-03-01	C22.0	Yes	Yes	68	NA	HCC	870C86E7-D6E1-4F9D-BB0B-BD1C66D6BCDE	M0	N0	T1	Tumor Free	NA	No	White	NA	1	Primary	LIHC	No	Yes	DD	Liver	Hepatocellular Carcinoma	69
143	lihc_tcga_pan_can_atlas_2018	TCGA-DD-A73D-01	-0.7928	TCGA-DD-A73G	TCGA-DD-A73G-01	73	STAGE I	6TH	Hepatocellular Carcinoma	LIHC	Hepatocellular Carcinoma	Mayo Clinic - Rochester	3478	-26949	2010-01-13	0.245	Female	G3	No	C22.0	8170-03-01	C22.0	Yes	Yes	102	No	HCC	4774367C-5D8F-4B23-934A-E6D33A89DCA8	M0	N0	T1	Tumor Free	NA	No	White	No	1	Primary	LIHC	No	Yes	DD	Liver	Hepatocellular Carcinoma	44
144	lihc_tcga_pan_can_atlas_2018	TCGA-DD-A73E-01	-0.876	TCGA-DD-AA3A	TCGA-DD-AA3A-01	81	STAGE I	6TH	Hepatocellular Carcinoma	LIHC	Hepatocellular Carcinoma	Mayo Clinic - Rochester	NA	-29712	5/27/14	0.3894	Female	G4	No	C22.0	8180-03-01	C22.0	Yes	Yes	44	NA	HCC	56ABD1C1-8F22-4856-8B0A-73D7E092BDB3	MX	N0	T1	Tumor Free	NA	No	White	No	1	Primary	LIHC	No	Yes	DD	Liver	Hepatocholangiocarcinoma (Mixed)	60
145	lihc_tcga_pan_can_atlas_2018	TCGA-DD-A73F-01	0.1262	TCGA-DD-AAC8	TCGA-DD-AAC8-01	72	STAGE I	6TH	Hepatocellular Carcinoma	LIHC	Hepatocellular Carcinoma	Mayo Clinic - Rochester	NA	-26322	6/28/14	0.4637	Male	G3	No	C22.0	8170-03-01	C22.0	Yes	Yes	509	No	HCC	496BEEF9-80D9-4734-A23D-334AE1B6AAAB	M0	N0	T1	Tumor Free	NA	No	Asian	No	1	Primary	LIHC	No	Yes	DD	Liver	Hepatocellular Carcinoma	57
146	lihc_tcga_pan_can_atlas_2018	TCGA-DD-A73G-01	-0.5869	TCGA-DD-AAC9	TCGA-DD-AAC9-01	51	STAGE I	6TH	Hepatocellular Carcinoma	LIHC	Hepatocellular Carcinoma	Mayo Clinic - Rochester	347	-18911	6/28/14	0.0915	Male	G2	No	C22.0	8170-03-01	C22.0	Yes	Yes	82	No	HCC	AC6A1E0C-DBA0-4B21-B12B-A501ED796BEC	M0	N0	T1	Tumor Free	NA	No	Asian	No	1	Primary	LIHC	No	Yes	DD	Liver	Hepatocellular Carcinoma	81
147	lihc_tcga_pan_can_atlas_2018	TCGA-DD-AA3A-01	1.4641	TCGA-DD-AACA	TCGA-DD-AACA-01	65	STAGE I	6TH	Hepatocellular Carcinoma	LIHC	Hepatocellular Carcinoma	Mayo Clinic - Rochester	2301	-23973	6/28/14	0.1647	Male	G3	No	C22.0	8170-03-01	C22.0	Yes	Yes	108	Yes	HCC	D6486001-240A-455A-980C-E06C25C61FA5	M0	N0	T1	With Tumor	NA	No	Asian	No	1	Primary	LIHC	No	Yes	DD	Liver	Hepatocellular Carcinoma	70
148	lihc_tcga_pan_can_atlas_2018	TCGA-DD-AAC8-01	-0.8218	TCGA-DD-AACB	TCGA-DD-AACB-01	74	STAGE I	6TH	Hepatocellular Carcinoma	LIHC	Hepatocellular Carcinoma	Mayo Clinic - Rochester	2324	-27103	6/28/14	0.4989	Female	G3	No	C22.0	8170-03-01	C22.0	Yes	Yes	84	No	HCC	6D2E8BC2-CA86-41C1-AE49-289E20FCE758	M0	N0	T1	Tumor Free	NA	No	Asian	No	1	Primary	LIHC	No	Yes	DD	Liver	Hepatocellular Carcinoma	72
149	lihc_tcga_pan_can_atlas_2018	TCGA-DD-AAC9-01	-0.7667	TCGA-DD-AACC	TCGA-DD-AACC-01	61	STAGE I	6TH	Hepatocellular Carcinoma	LIHC	Hepatocellular Carcinoma	Mayo Clinic - Rochester	NA	-22499	6/28/14	0.1642	Male	G2	No	C22.0	8180-03-01	C22.0	Yes	Yes	91	Yes	HCC	ED8C0D53-5DB0-4B77-95EC-15971926E313	M0	N0	T1	With Tumor	NA	No	Asian	No	1	Primary	LIHC	No	Yes	DD	Liver	Hepatocellular Carcinoma	61
150	lihc_tcga_pan_can_atlas_2018	TCGA-DD-AACA-01	0.1667	TCGA-DD-AACD	TCGA-DD-AACD-01	48	STAGE I	6TH	Hepatocellular Carcinoma	LIHC	Hepatocellular Carcinoma	Mayo Clinic - Rochester	NA	-17828	6/28/14	0.2273	Male	G4	No	C22.0	8170-03-01	C22.0	Yes	Yes	87	Yes	HCC	41FB30AA-63B4-4CC6-A275-B77048612FA0	M0	N0	T1	With Tumor	NA	No	Asian	No	1	Primary	LIHC	No	Yes	DD	Liver	Hepatocellular Carcinoma	66
151	lihc_tcga_pan_can_atlas_2018	TCGA-DD-AACB-01	-0.6819	TCGA-DD-AACE	TCGA-DD-AACE-01	62	STAGE I	6TH	Hepatocellular Carcinoma	LIHC	Hepatocellular Carcinoma	Mayo Clinic - Rochester	2184	-22727	6/28/14	0.5242	Male	G3	No	C22.0	8170-03-01	C22.0	Yes	Yes	72	Yes	HCC	ABBCF6BD-4683-45AC-947A-51AE6EF0A244	M0	N0	T1	With Tumor	NA	No	Asian	No	1	Primary	LIHC	No	Yes	DD	Liver	Hepatocellular Carcinoma	62
152	lihc_tcga_pan_can_atlas_2018	TCGA-DD-AACC-01	-0.328	TCGA-DD-AACF	TCGA-DD-AACF-01	68	STAGE I	6TH	Hepatocellular Carcinoma	LIHC	Hepatocellular Carcinoma	Mayo Clinic - Rochester	NA	-25172	6/28/14	0.3061	Male	G3	No	C22.0	8170-03-01	C22.0	Yes	Yes	117	Yes	HCC	635AAD0B-9C47-4564-821F-C00DDB280D53	M0	N0	T1	With Tumor	NA	No	Asian	No	1	Primary	LIHC	No	Yes	DD	Liver	Hepatocellular Carcinoma	60
153	lihc_tcga_pan_can_atlas_2018	TCGA-DD-AACD-01	-0.7298	TCGA-DD-AACG	TCGA-DD-AACG-01	52	STAGE II	6TH	Hepatocellular Carcinoma	LIHC	Hepatocellular Carcinoma	Mayo Clinic - Rochester	NA	-19174	6/28/14	0.3885	Male	G4	No	C22.0	8170-03-01	C22.0	Yes	Yes	93	Yes	HCC	B5BEF77A-F46C-406C-9AA8-55F7A61AA885	M0	N0	T2	With Tumor	NA	No	Asian	No	1	Primary	LIHC	No	Yes	DD	Liver	Hepatocellular Carcinoma	65
154	lihc_tcga_pan_can_atlas_2018	TCGA-DD-AACE-01	-0.6873	TCGA-DD-AACH	TCGA-DD-AACH-01	69	STAGE II	6TH	Hepatocellular Carcinoma	LIHC	Hepatocellular Carcinoma	Mayo Clinic - Rochester	NA	-25544	6/28/14	0.3255	Male	G3	No	C22.0	8170-03-01	C22.0	Yes	Yes	89	Yes	HCC	219B067C-522F-4971-B0D0-86F9971D369D	M0	N0	T2	Tumor Free	NA	No	Asian	No	1	Primary	LIHC	No	Yes	DD	Liver	Hepatocellular Carcinoma	53
155	lihc_tcga_pan_can_atlas_2018	TCGA-DD-AACF-01	-0.0384	TCGA-DD-AACI	TCGA-DD-AACI-01	69	STAGE II	6TH	Hepatocellular Carcinoma	LIHC	Hepatocellular Carcinoma	Mayo Clinic - Rochester	1618	-25236	6/28/14	0.3924	Male	G3	No	C22.0	8170-03-01	C22.0	Yes	Yes	334	Yes	HCC	E6FA354E-ADA7-41E0-8C8B-38520A5E6601	M0	N0	T2	With Tumor	NA	No	Asian	No	1	Primary	LIHC	No	Yes	DD	Liver	Hepatocellular Carcinoma	48
156	lihc_tcga_pan_can_atlas_2018	TCGA-DD-AACG-01	-0.0859	TCGA-DD-AACJ	TCGA-DD-AACJ-01	75	STAGE II	6TH	Hepatocellular Carcinoma	LIHC	Hepatocellular Carcinoma	Mayo Clinic - Rochester	2102	-27528	7/15/14	0.2839	Male	G2	No	C22.0	8170-03-01	C22.0	Yes	Yes	89	Yes	HCC	93AFBFA1-4D03-4105-8DDA-B095F0AB308A	M0	N0	T2	With Tumor	NA	No	Asian	No	1	Primary	LIHC	No	Yes	DD	Liver	Hepatocellular Carcinoma	73
157	lihc_tcga_pan_can_atlas_2018	TCGA-DD-AACH-01	1.135	TCGA-DD-AACK	TCGA-DD-AACK-01	70	STAGE I	6TH	Hepatocellular Carcinoma	LIHC	Hepatocellular Carcinoma	Mayo Clinic - Rochester	9	-25796	7/15/14	0.0316	Male	G2	No	C22.0	8170-03-01	C22.0	Yes	Yes	126	NA	HCC	D7CD045A-0BE2-4B6D-AEFD-5D75E57BC6F6	M0	N0	T1	Tumor Free	NA	No	Asian	NA	1	Primary	LIHC	No	Yes	DD	Liver	Hepatocellular Carcinoma	68
158	lihc_tcga_pan_can_atlas_2018	TCGA-DD-AACI-01	-0.4375	TCGA-DD-AACL	TCGA-DD-AACL-01	66	STAGE I	6TH	Hepatocellular Carcinoma	LIHC	Hepatocellular Carcinoma	Mayo Clinic - Rochester	58	-24355	6/29/14	0.2305	Female	G3	No	C22.0	8170-03-01	C22.0	Yes	Yes	274	NA	HCC	3DA3CFEC-5464-4DD8-9757-A0CDFE3536F8	M0	N0	T1	NA	NA	No	Asian	No	1	Primary	LIHC	No	Yes	DD	Liver	Hepatocellular Carcinoma	69
159	lihc_tcga_pan_can_atlas_2018	TCGA-DD-AACJ-01	-0.8851	TCGA-DD-AACM	TCGA-DD-AACM-01	48	STAGE II	6TH	Hepatocellular Carcinoma	LIHC	Hepatocellular Carcinoma	Mayo Clinic - Rochester	1769	-17590	6/29/14	0.263	Male	G3	No	C22.0	8170-03-01	C22.0	Yes	No	55	Yes	HCC	173088ED-6BC0-4CCF-80E7-C647028CCCD6	M0	N0	T2	With Tumor	NA	No	Asian	No	1	Primary	NA	No	Yes	DD	Liver	Hepatocellular Carcinoma	68
160	lihc_tcga_pan_can_atlas_2018	TCGA-DD-AACK-01	-0.0856	TCGA-DD-AACN	TCGA-DD-AACN-01	32	STAGE I	6TH	Hepatocellular Carcinoma	LIHC	Hepatocellular Carcinoma	Mayo Clinic - Rochester	1302	-12007	6/29/14	0.3863	Male	G3	No	C22.0	8170-03-01	C22.0	Yes	Yes	44	Yes	HCC	0AFD4283-7311-4D69-A2F5-779628DA45FC	M0	N0	T1	With Tumor	NA	No	Asian	No	1	Primary	LIHC	No	Yes	DD	Liver	Hepatocellular Carcinoma	70
161	lihc_tcga_pan_can_atlas_2018	TCGA-DD-AACL-01	1.9865	TCGA-DD-AACO	TCGA-DD-AACO-01	40	STAGE I	6TH	Hepatocellular Carcinoma	LIHC	Hepatocellular Carcinoma	Mayo Clinic - Rochester	1876	-14796	6/29/14	0.3406	Male	G3	No	C22.0	8170-03-01	C22.0	Yes	Yes	42	Yes	HCC	34413807-07BE-4204-B095-5E1DD1ED87DC	M0	N0	T1	With Tumor	NA	No	Asian	No	1	Primary	LIHC	No	Yes	DD	Liver	Hepatocellular Carcinoma	43
162	lihc_tcga_pan_can_atlas_2018	TCGA-DD-AACN-01	-0.7553	TCGA-DD-AACP	TCGA-DD-AACP-01	64	STAGE I	6TH	Hepatocellular Carcinoma	LIHC	Hepatocellular Carcinoma	Mayo Clinic - Rochester	415	-23728	6/29/14	0.5549	Male	G3	No	C22.0	8170-03-01	C22.0	Yes	Yes	170	No	HCC	7AD77384-0946-4FB5-9B10-BDC8A5FC8D87	M0	N0	T1	NA	NA	No	Asian	No	1	Primary	LIHC	No	Yes	DD	Liver	Hepatocellular Carcinoma	62
163	lihc_tcga_pan_can_atlas_2018	TCGA-DD-AACO-01	-0.2212	TCGA-DD-AACQ	TCGA-DD-AACQ-01	50	STAGE II	6TH	Hepatocellular Carcinoma	LIHC	Hepatocellular Carcinoma	Mayo Clinic - Rochester	429	-18429	6/29/14	0.1466	Male	G3	No	C22.0	8170-03-01	C22.0	Yes	Yes	207	Yes	HCC	0F34D654-8984-4B8B-B345-67066D611513	M0	N0	T2	With Tumor	NA	No	Asian	No	1	Primary	LIHC	No	Yes	DD	Liver	Hepatocellular Carcinoma	64
164	lihc_tcga_pan_can_atlas_2018	TCGA-DD-AACP-01	2.1827	TCGA-DD-AACS	TCGA-DD-AACS-01	39	STAGE I	6TH	Hepatocellular Carcinoma	LIHC	Hepatocellular Carcinoma	Mayo Clinic - Rochester	1804	-14473	6/29/14	0.3606	Male	G3	No	C22.0	8170-03-01	C22.0	Yes	Yes	46	No	HCC	82D6268A-DE59-4A14-ABD2-7492178FA5BD	M0	N0	T1	Tumor Free	NA	No	Asian	No	1	Primary	LIHC	No	Yes	DD	Liver	Hepatocellular Carcinoma	80
165	lihc_tcga_pan_can_atlas_2018	TCGA-DD-AACQ-01	-0.6476	TCGA-DD-AACT	TCGA-DD-AACT-01	69	STAGE I	7TH	Hepatocellular Carcinoma	LIHC	Hepatocellular Carcinoma	Mayo Clinic - Rochester	1562	-25292	6/29/14	0.2785	Female	G2	No	C22.0	8170-03-01	C22.0	Yes	Yes	180	No	HCC	3EA084C5-3783-4FDE-B341-5914D2EDB977	M0	N0	T1	Tumor Free	NA	No	Asian	No	1	Primary	LIHC	No	Yes	DD	Liver	Hepatocellular Carcinoma	62
166	lihc_tcga_pan_can_atlas_2018	TCGA-DD-AACS-01	-0.4181	TCGA-DD-AACU	TCGA-DD-AACU-01	59	STAGE I	7TH	Hepatocellular Carcinoma	LIHC	Hepatocellular Carcinoma	Mayo Clinic - Rochester	1567	-21606	6/29/14	0.7387	Male	G3	No	C22.0	8170-03-01	C22.0	Yes	Yes	113	No	HCC	88B6181C-1086-42DF-8BB9-1069EC2DC675	M0	N0	T1	Tumor Free	NA	No	Asian	No	1	Primary	LIHC	No	Yes	DD	Liver	Hepatocellular Carcinoma	67
167	lihc_tcga_pan_can_atlas_2018	TCGA-DD-AACT-01	-0.2834	TCGA-DD-AACV	TCGA-DD-AACV-01	53	STAGE I	7TH	Hepatocellular Carcinoma	LIHC	Hepatocellular Carcinoma	Mayo Clinic - Rochester	1531	-19660	6/29/14	0.343	Male	G3	No	C22.0	8170-03-01	C22.0	Yes	Yes	104	Yes	HCC	8E79EA29-787E-4A33-8465-9891776F47ED	M0	N0	T1	With Tumor	NA	No	Asian	No	1	Primary	LIHC	No	Yes	DD	Liver	Hepatocellular Carcinoma	70
168	lihc_tcga_pan_can_atlas_2018	TCGA-DD-AACU-01	-0.6268	TCGA-DD-AACW	TCGA-DD-AACW-01	43	STAGE I	7TH	Hepatocellular Carcinoma	LIHC	Hepatocellular Carcinoma	Mayo Clinic - Rochester	1424	-15872	6/29/14	0.2117	Male	G3	No	C22.0	8170-03-01	C22.0	Yes	Yes	48	No	HCC	67A00F5F-C753-48F9-BC24-8287F50EC776	M0	N0	T1	Tumor Free	NA	No	Asian	No	1	Primary	LIHC	No	Yes	DD	Liver	Hepatocellular Carcinoma	65
169	lihc_tcga_pan_can_atlas_2018	TCGA-DD-AACV-01	2.1815	TCGA-DD-AACX	TCGA-DD-AACX-01	66	STAGE II	7TH	Hepatocellular Carcinoma	LIHC	Hepatocellular Carcinoma	Mayo Clinic - Rochester	170	-24329	6/29/14	0.1116	Male	G3	No	C22.0	8170-03-01	C22.0	Yes	Yes	115	Yes	HCC	431A72E1-EA03-4E40-89C4-2F02D454C897	M0	N0	T2	With Tumor	NA	No	Asian	No	1	Primary	LIHC	No	Yes	DD	Liver	Hepatocellular Carcinoma	53
170	lihc_tcga_pan_can_atlas_2018	TCGA-DD-AACW-01	0.739	TCGA-DD-AACY	TCGA-DD-AACY-01	61	STAGE I	7TH	Hepatocellular Carcinoma	LIHC	Hepatocellular Carcinoma	Mayo Clinic - Rochester	1450	-22332	6/29/14	0.2393	Male	G3	No	C22.0	8170-03-01	C22.0	Yes	Yes	81	Yes	HCC	D884561B-5828-4C47-ACD7-3F02E181B596	M0	N0	T1	With Tumor	NA	No	Asian	No	1	Primary	LIHC	No	Yes	DD	Liver	Hepatocellular Carcinoma	62
171	lihc_tcga_pan_can_atlas_2018	TCGA-DD-AACX-01	0.0895	TCGA-DD-AACZ	TCGA-DD-AACZ-01	63	STAGE I	7TH	Hepatocellular Carcinoma	LIHC	Hepatocellular Carcinoma	Mayo Clinic - Rochester	NA	-23230	6/29/14	0.3951	Female	G4	No	C22.0	8170-03-01	C22.0	Yes	Yes	156	Yes	HCC	CCE2BB32-84CB-4991-9628-1EA408A9B11A	M0	N0	T1	Tumor Free	NA	No	Asian	No	1	Primary	LIHC	No	Yes	DD	Liver	Hepatocellular Carcinoma	52
172	lihc_tcga_pan_can_atlas_2018	TCGA-DD-AACY-01	-0.8667	TCGA-DD-AAD0	TCGA-DD-AAD0-01	73	STAGE I	7TH	Hepatocellular Carcinoma	LIHC	Hepatocellular Carcinoma	Mayo Clinic - Rochester	137	-26781	6/29/14	0.1663	Female	G2	No	C22.0	8170-03-01	C22.0	Yes	Yes	104	Yes	HCC	09790A9B-CC2F-4D7E-A971-8FB4ECD9F791	M0	N0	T1	With Tumor	NA	No	Asian	No	1	Primary	LIHC	No	Yes	DD	Liver	Hepatocellular Carcinoma	54
173	lihc_tcga_pan_can_atlas_2018	TCGA-DD-AACZ-01	-0.0622	TCGA-DD-AAD1	TCGA-DD-AAD1-01	51	STAGE I	7TH	Hepatocellular Carcinoma	LIHC	Hepatocellular Carcinoma	Mayo Clinic - Rochester	564	-18794	6/29/14	0.1423	Female	G4	No	C22.0	8170-03-01	C22.0	Yes	Yes	112	Yes	HCC	1F482810-433A-4D46-B81B-F7909FFF8C09	M0	N0	T1	With Tumor	NA	No	Asian	No	1	Primary	LIHC	No	Yes	DD	Liver	Hepatocellular Carcinoma	44
174	lihc_tcga_pan_can_atlas_2018	TCGA-DD-AAD0-01	-0.3001	TCGA-DD-AAD2	TCGA-DD-AAD2-01	66	STAGE I	7TH	Hepatocellular Carcinoma	LIHC	Hepatocellular Carcinoma	Mayo Clinic - Rochester	658	-24221	6/29/14	0.1233	Male	G2	No	C22.0	8170-03-01	C22.0	Yes	Yes	76	No	HCC	03F5DE7D-45A9-4A73-8C61-ED816D4A3AC5	M0	N0	T1	Tumor Free	NA	No	Asian	No	1	Primary	LIHC	No	Yes	DD	Liver	Hepatocellular Carcinoma	52
175	lihc_tcga_pan_can_atlas_2018	TCGA-DD-AAD1-01	-0.6917	TCGA-DD-AAD3	TCGA-DD-AAD3-01	43	STAGE I	7TH	Hepatocellular Carcinoma	LIHC	Hepatocellular Carcinoma	Mayo Clinic - Rochester	1295	-15706	6/29/14	0.2379	Male	G2	No	C22.0	8170-03-01	C22.0	Yes	Yes	66	No	HCC	0D13229A-304A-48A6-A761-12E68E94A4B4	M0	N0	T1	Tumor Free	NA	No	Asian	No	1	Primary	LIHC	No	Yes	DD	Liver	Hepatocellular Carcinoma	77
176	lihc_tcga_pan_can_atlas_2018	TCGA-DD-AAD2-01	-0.4833	TCGA-DD-AAD5	TCGA-DD-AAD5-01	54	STAGE I	7TH	Hepatocellular Carcinoma	LIHC	Hepatocellular Carcinoma	Mayo Clinic - Rochester	1345	-19748	2007-07-14	0.4696	Male	G3	No	C22.0	8170-03-01	C22.0	Yes	Yes	121	Yes	HCC	6312D5B5-68AD-4D4F-A0A9-03D895AE30F9	M0	N0	T1	With Tumor	NA	No	Asian	No	1	Primary	LIHC	No	Yes	DD	Liver	Hepatocellular Carcinoma	70
177	lihc_tcga_pan_can_atlas_2018	TCGA-DD-AAD3-01	-0.7511	TCGA-DD-AAD6	TCGA-DD-AAD6-01	66	STAGE IIIA	7TH	Hepatocellular Carcinoma	LIHC	Hepatocellular Carcinoma	Mayo Clinic - Rochester	672	-24185	2007-07-14	0.2301	Male	G3	No	C22.0	8170-03-01	C22.0	Yes	Yes	94	Yes	HCC	418E79D1-51C7-4CEF-A1B6-E291FB13C2A5	M0	N0	T3A	Tumor Free	NA	No	Asian	No	1	Primary	LIHC	No	Yes	DD	Liver	Hepatocellular Carcinoma	93
178	lihc_tcga_pan_can_atlas_2018	TCGA-DD-AAD5-01	0.0403	TCGA-DD-AAD8	TCGA-DD-AAD8-01	73	STAGE I	7TH	Hepatocellular Carcinoma	LIHC	Hepatocellular Carcinoma	Mayo Clinic - Rochester	1219	-26781	2007-07-14	0.6672	Female	G2	No	C22.0	8170-03-01	C22.0	Yes	Yes	109	No	HCC	24B66729-242B-4771-819D-77C9A1FCBB10	M0	N0	T1	Tumor Free	NA	No	Asian	No	1	Primary	LIHC	No	Yes	DD	Liver	Hepatocellular Carcinoma	57
179	lihc_tcga_pan_can_atlas_2018	TCGA-DD-AAD6-01	-0.3798	TCGA-DD-AADA	TCGA-DD-AADA-01	66	STAGE I	7TH	Hepatocellular Carcinoma	LIHC	Hepatocellular Carcinoma	Mayo Clinic - Rochester	1233	-24288	2007-07-14	0.2453	Female	G3	No	C22.0	8170-03-01	C22.0	Yes	Yes	113	No	HCC	E50EDBA1-8EC4-47E7-A01E-9F1B2CD75FD7	M0	N0	T1	Tumor Free	NA	No	Asian	No	1	Primary	LIHC	No	Yes	DD	Liver	Hepatocellular Carcinoma	59
180	lihc_tcga_pan_can_atlas_2018	TCGA-DD-AAD8-01	-0.7372	TCGA-DD-AADB	TCGA-DD-AADB-01	51	STAGE I	7TH	Hepatocellular Carcinoma	LIHC	Hepatocellular Carcinoma	Mayo Clinic - Rochester	1242	-18728	2007-07-14	0.2742	Male	G4	No	C22.0	8170-03-01	C22.0	Yes	Yes	112	No	HCC	5EAAF7AE-36AF-4FB4-8940-E0861983CEB0	M0	N0	T1	Tumor Free	NA	No	Asian	No	1	Primary	LIHC	No	Yes	DD	Liver	Hepatocellular Carcinoma	68
181	lihc_tcga_pan_can_atlas_2018	TCGA-DD-AADA-01	-0.8598	TCGA-DD-AADC	TCGA-DD-AADC-01	53	STAGE I	7TH	Hepatocellular Carcinoma	LIHC	Hepatocellular Carcinoma	Mayo Clinic - Rochester	NA	-19527	2007-07-14	0.3904	Male	G3	No	C22.0	8170-03-01	C22.0	Yes	Yes	81	Yes	HCC	4100FD8B-CF37-4E63-A73D-95C9C392D606	M0	N0	T1	With Tumor	NA	No	Asian	No	1	Primary	LIHC	No	Yes	DD	Liver	Hepatocellular Carcinoma	81
182	lihc_tcga_pan_can_atlas_2018	TCGA-DD-AADB-01	0.4634	TCGA-DD-AADD	TCGA-DD-AADD-01	51	STAGE I	7TH	Hepatocellular Carcinoma	LIHC	Hepatocellular Carcinoma	Mayo Clinic - Rochester	1231	-18752	2007-07-14	0.4162	Male	G4	No	C22.0	8170-03-01	C22.0	Yes	Yes	83	No	HCC	B44F664C-444C-4C64-A407-52FD9B55F178	M0	N0	T1	Tumor Free	NA	No	Asian	No	1	Primary	LIHC	No	Yes	DD	Liver	Hepatocellular Carcinoma	68
183	lihc_tcga_pan_can_atlas_2018	TCGA-DD-AADC-01	0.7493	TCGA-DD-AADE	TCGA-DD-AADE-01	50	STAGE I	7TH	Hepatocellular Carcinoma	LIHC	Hepatocellular Carcinoma	Mayo Clinic - Rochester	1202	-18482	2007-07-14	0.0727	Male	G4	No	C22.0	8170-03-01	C22.0	Yes	No	113	Yes	HCC	0904FD43-E25C-4D0F-ACEE-29FAA3FD933B	M0	N0	T1	With Tumor	NA	No	Asian	No	1	Primary	NA	No	Yes	DD	Liver	Hepatocellular Carcinoma	63
184	lihc_tcga_pan_can_atlas_2018	TCGA-DD-AADD-01	0.2083	TCGA-DD-AADF	TCGA-DD-AADF-01	64	STAGE I	7TH	Hepatocellular Carcinoma	LIHC	Hepatocellular Carcinoma	Mayo Clinic - Rochester	NA	-23614	2007-07-14	0.377	Female	G4	No	C22.0	8170-03-01	C22.0	Yes	Yes	213	No	HCC	70BB26B8-B38B-4E79-90E7-033A38405B00	M0	N0	T1	Tumor Free	NA	No	Asian	No	1	Primary	LIHC	No	Yes	DD	Liver	Hepatocellular Carcinoma	55
185	lihc_tcga_pan_can_atlas_2018	TCGA-DD-AADF-01	-0.2131	TCGA-DD-AADG	TCGA-DD-AADG-01	70	STAGE IIIA	7TH	Hepatocellular Carcinoma	LIHC	Hepatocellular Carcinoma	Mayo Clinic - Rochester	1145	-25887	2007-07-14	0.1796	Male	G3	No	C22.0	8170-03-01	C22.0	Yes	Yes	161	Yes	HCC	89D1261C-6D93-4298-A2AF-B5FF52BE0CB6	M0	N0	T3A	Tumor Free	NA	No	Asian	No	1	Primary	LIHC	No	Yes	DD	Liver	Hepatocellular Carcinoma	61
186	lihc_tcga_pan_can_atlas_2018	TCGA-DD-AADG-01	-0.8355	TCGA-DD-AADI	TCGA-DD-AADI-01	43	STAGE I	7TH	Hepatocellular Carcinoma	LIHC	Hepatocellular Carcinoma	Mayo Clinic - Rochester	1085	-15928	2007-07-14	0.2673	Female	G3	No	C22.0	8170-03-01	C22.0	Yes	Yes	106	No	HCC	97472E71-66EB-434B-81B0-D727765F44CB	M0	N0	T1	Tumor Free	NA	No	Asian	No	1	Primary	LIHC	No	Yes	DD	Liver	Hepatocellular Carcinoma	64
187	lihc_tcga_pan_can_atlas_2018	TCGA-DD-AADI-01	-0.7322	TCGA-DD-AADJ	TCGA-DD-AADJ-01	70	STAGE I	7TH	Hepatocellular Carcinoma	LIHC	Hepatocellular Carcinoma	Mayo Clinic - Rochester	1066	-25863	2007-07-14	0.1709	Female	G3	No	C22.0	8170-03-01	C22.0	Yes	Yes	60	No	HCC	1D880AEA-9EFE-4A43-8A6A-6A81801DA9E0	M0	N0	T1	Tumor Free	NA	No	Asian	No	1	Primary	LIHC	No	Yes	DD	Liver	Hepatocellular Carcinoma	59
188	lihc_tcga_pan_can_atlas_2018	TCGA-DD-AADJ-01	-0.4836	TCGA-DD-AADK	TCGA-DD-AADK-01	68	STAGE II	7TH	Hepatocellular Carcinoma	LIHC	Hepatocellular Carcinoma	Mayo Clinic - Rochester	1049	-25046	7/14/14	0.3122	Female	G3	No	C22.0	8170-03-01	C22.0	Yes	Yes	56	No	HCC	40F30FFB-51DE-4786-A88F-16C170AAC207	M0	N0	T2	Tumor Free	NA	No	Asian	No	1	Primary	LIHC	No	Yes	DD	Liver	Hepatocellular Carcinoma	51
189	lihc_tcga_pan_can_atlas_2018	TCGA-DD-AADK-01	-0.5376	TCGA-DD-AADL	TCGA-DD-AADL-01	58	STAGE I	7TH	Hepatocellular Carcinoma	LIHC	Hepatocellular Carcinoma	Mayo Clinic - Rochester	636	-21512	2007-07-14	0.45	Male	G4	No	C22.0	8170-03-01	C22.0	Yes	Yes	122	No	HCC	A7F7E313-4636-4C54-B2B7-F5928A8368E4	M0	N0	T1	Tumor Free	NA	No	Asian	No	1	Primary	LIHC	No	Yes	DD	Liver	Hepatocellular Carcinoma	53
190	lihc_tcga_pan_can_atlas_2018	TCGA-DD-AADL-01	0.018	TCGA-DD-AADM	TCGA-DD-AADM-01	58	STAGE II	7TH	Hepatocellular Carcinoma	LIHC	Hepatocellular Carcinoma	Mayo Clinic - Rochester	NA	-21349	2007-07-14	0.2796	Male	G3	No	C22.0	8170-03-01	C22.0	Yes	Yes	169	No	HCC	62C02DA8-E4B4-4294-9923-8992D187FC7B	M0	N0	T2	Tumor Free	NA	No	Asian	No	1	Primary	LIHC	No	Yes	DD	Liver	Hepatocellular Carcinoma	55
191	lihc_tcga_pan_can_atlas_2018	TCGA-DD-AADM-01	-0.1582	TCGA-DD-AADN	TCGA-DD-AADN-01	59	STAGE I	7TH	Hepatocellular Carcinoma	LIHC	Hepatocellular Carcinoma	Mayo Clinic - Rochester	898	-21632	2007-07-14	0.3785	Male	G4	No	C22.0	8170-03-01	C22.0	Yes	Yes	105	No	HCC	32E39C1D-B8E8-4EFE-B451-8EFB112D3518	MX	NX	T1	Tumor Free	NA	No	Asian	No	1	Primary	LIHC	No	Yes	DD	Liver	Hepatocellular Carcinoma	62
192	lihc_tcga_pan_can_atlas_2018	TCGA-DD-AADN-01	0.2466	TCGA-DD-AADO	TCGA-DD-AADO-01	55	STAGE I	7TH	Hepatocellular Carcinoma	LIHC	Hepatocellular Carcinoma	Mayo Clinic - Rochester	453	-20139	2007-07-14	0.4877	Male	G3	No	C22.0	8170-03-01	C22.0	Yes	Yes	199	No	HCC	9F056388-7529-4FD1-AF11-C82CC350F51C	M0	N0	T1	Tumor Free	NA	No	Asian	No	1	Primary	LIHC	No	Yes	DD	Liver	Hepatocellular Carcinoma	58
193	lihc_tcga_pan_can_atlas_2018	TCGA-DD-AADO-01	-0.4221	TCGA-DD-AADP	TCGA-DD-AADP-01	45	STAGE I	7TH	Hepatocellular Carcinoma	LIHC	Hepatocellular Carcinoma	Mayo Clinic - Rochester	458	-16760	2007-07-14	0.2758	Male	G3	No	C22.0	8170-03-01	C22.0	Yes	Yes	97	No	HCC	96D42ECC-1157-453A-9661-9248DDF8F273	M0	N0	T1	Tumor Free	NA	No	Asian	No	1	Primary	LIHC	No	Yes	DD	Liver	Hepatocellular Carcinoma	67
194	lihc_tcga_pan_can_atlas_2018	TCGA-DD-AADP-01	-0.5738	TCGA-DD-AADQ	TCGA-DD-AADQ-01	59	STAGE II	7TH	Hepatocellular Carcinoma	LIHC	Hepatocellular Carcinoma	Mayo Clinic - Rochester	436	-21756	2007-07-14	0.1948	Male	G3	No	C22.0	8170-03-01	C22.0	Yes	Yes	116	No	HCC	485D283A-552C-485A-84FB-3ABDB98DC797	M0	N0	T2	Tumor Free	NA	No	Asian	No	1	Primary	LIHC	No	Yes	DD	Liver	Hepatocellular Carcinoma	64
195	lihc_tcga_pan_can_atlas_2018	TCGA-DD-AADQ-01	-0.7671	TCGA-DD-AADR	TCGA-DD-AADR-01	58	STAGE I	6TH	Hepatocellular Carcinoma	LIHC	Hepatocellular Carcinoma	Mayo Clinic - Rochester	2028	-21217	2007-07-14	0.2706	Male	G3	No	C22.0	8170-03-01	C22.0	Yes	Yes	86	Yes	HCC	899D8EA5-49DC-4970-8848-EA6EA088A272	M0	N0	T1	Tumor Free	NA	No	Asian	No	1	Primary	LIHC	No	Yes	DD	Liver	Hepatocellular Carcinoma	75
196	lihc_tcga_pan_can_atlas_2018	TCGA-DD-AADR-01	0.3902	TCGA-DD-AADS	TCGA-DD-AADS-01	63	STAGE I	7TH	Hepatocellular Carcinoma	LIHC	Hepatocellular Carcinoma	Mayo Clinic - Rochester	474	-23227	2007-07-14	0.088	Male	G2	No	C22.0	8170-03-01	C22.0	Yes	Yes	133	No	HCC	460A3CBD-C63C-4E6F-B670-2619687AC5A0	M0	N0	T1	Tumor Free	NA	No	Asian	No	1	Primary	LIHC	No	Yes	DD	Liver	Hepatocellular Carcinoma	53
197	lihc_tcga_pan_can_atlas_2018	TCGA-DD-AADS-01	-0.6617	TCGA-DD-AADU	TCGA-DD-AADU-01	60	STAGE II	7TH	Hepatocellular Carcinoma	LIHC	Hepatocellular Carcinoma	Mayo Clinic - Rochester	554	-21940	7/14/14	0.8187	Male	G3	No	C22.0	8170-03-01	C22.0	Yes	Yes	83	No	HCC	CF358FB8-866C-4780-A550-D6C1C30B8C63	M0	N0	T2	Tumor Free	NA	No	Asian	No	1	Primary	LIHC	No	Yes	DD	Liver	Hepatocellular Carcinoma	73
198	lihc_tcga_pan_can_atlas_2018	TCGA-DD-AADU-01	-0.647	TCGA-DD-AADV	TCGA-DD-AADV-01	50	STAGE I	7TH	Hepatocellular Carcinoma	LIHC	Hepatocellular Carcinoma	Mayo Clinic - Rochester	574	-18300	7/14/14	0.3895	Male	G3	No	C22.0	8170-03-01	C22.0	Yes	Yes	95	No	HCC	4C78B999-4797-4E19-8BC5-9FFD01CF768A	M0	N0	T1	Tumor Free	NA	Yes	Asian	No	1	Primary	LIHC	No	Yes	DD	Liver	Hepatocellular Carcinoma	64
199	lihc_tcga_pan_can_atlas_2018	TCGA-DD-AADV-01	0.0749	TCGA-DD-AADW	TCGA-DD-AADW-01	48	STAGE I	7TH	Hepatocellular Carcinoma	LIHC	Hepatocellular Carcinoma	Mayo Clinic - Rochester	587	-17781	7/14/14	0.3124	Male	G3	No	C22.0	8170-03-01	C22.0	Yes	Yes	45	Yes	HCC	1BCF1762-7926-45F6-A367-D45FC3AF7BC3	M0	N0	T1	Tumor Free	NA	No	Asian	No	1	Primary	LIHC	No	Yes	DD	Liver	Hepatocellular Carcinoma	49
200	lihc_tcga_pan_can_atlas_2018	TCGA-DD-AADW-01	1.5205	TCGA-DD-AADY	TCGA-DD-AADY-01	55	STAGE I	7TH	Hepatocellular Carcinoma	LIHC	Hepatocellular Carcinoma	Mayo Clinic - Rochester	555	-20233	7/14/14	0.9251	Female	G2	No	C22.0	8170-03-01	C22.0	Yes	Yes	48	No	HCC	E42E4244-DCE8-453A-B5E0-7593A9B5AF61	M0	N0	T1	Tumor Free	NA	No	Asian	No	1	Primary	LIHC	No	Yes	DD	Liver	Hepatocellular Carcinoma	55
201	lihc_tcga_pan_can_atlas_2018	TCGA-DD-AADY-01	-0.1097	TCGA-DD-AAE0	TCGA-DD-AAE0-01	45	STAGE IIIA	7TH	Hepatocellular Carcinoma	LIHC	Hepatocellular Carcinoma	Mayo Clinic - Rochester	555	-16732	7/14/14	0.4877	Female	G4	No	C22.0	8170-03-01	C22.0	Yes	Yes	56	No	HCC	5E4136E4-DDD8-4FAF-8A8E-5F836FD97F49	M0	N0	T3A	Tumor Free	NA	No	Asian	No	1	Primary	LIHC	No	Yes	DD	Liver	Hepatocellular Carcinoma	56
202	lihc_tcga_pan_can_atlas_2018	TCGA-DD-AAE0-01	-0.301	TCGA-DD-AAE1	TCGA-DD-AAE1-01	52	STAGE I	7TH	Hepatocellular Carcinoma	LIHC	Hepatocellular Carcinoma	Mayo Clinic - Rochester	552	-19073	7/14/14	0.2471	Male	G3	No	C22.0	8170-03-01	C22.0	Yes	Yes	46	No	HCC	3BBFF405-DAE4-4DC9-985A-33E7AC9CB2DD	M0	N0	T1	Tumor Free	NA	No	Asian	No	1	Primary	LIHC	No	Yes	DD	Liver	Hepatocellular Carcinoma	62
203	lihc_tcga_pan_can_atlas_2018	TCGA-DD-AAE1-01	-0.0346	TCGA-DD-AAE2	TCGA-DD-AAE2-01	51	STAGE I	7TH	Hepatocellular Carcinoma	LIHC	Hepatocellular Carcinoma	Mayo Clinic - Rochester	638	-18695	7/14/14	0.1782	Male	G3	No	C22.0	8170-03-01	C22.0	Yes	Yes	82	No	HCC	56447EB8-C50C-4E31-A29E-BDE6BFD31AF4	M0	N0	T1	Tumor Free	NA	No	Asian	No	1	Primary	LIHC	No	Yes	DD	Liver	Hepatocellular Carcinoma	82
204	lihc_tcga_pan_can_atlas_2018	TCGA-DD-AAE2-01	-0.1281	TCGA-DD-AAE3	TCGA-DD-AAE3-01	50	STAGE I	7TH	Hepatocellular Carcinoma	LIHC	Hepatocellular Carcinoma	Mayo Clinic - Rochester	566	-18271	7/14/14	0.423	Male	G2	No	C22.0	8170-03-01	C22.0	Yes	Yes	151	No	HCC	3C969BDF-CAE8-44F5-839F-5ABD4CBA0EC8	M0	N0	T1	Tumor Free	NA	No	Asian	No	1	Primary	LIHC	No	Yes	DD	Liver	Hepatocellular Carcinoma	73
205	lihc_tcga_pan_can_atlas_2018	TCGA-DD-AAE3-01	-0.882	TCGA-DD-AAE4	TCGA-DD-AAE4-01	49	STAGE I	7TH	Hepatocellular Carcinoma	LIHC	Hepatocellular Carcinoma	Mayo Clinic - Rochester	608	-18009	7/14/14	0.1112	Female	G1	No	C22.0	8170-03-01	C22.0	Yes	Yes	57	Yes	HCC	C797D6AD-05D4-4322-BAD2-29801A986B4E	M0	N0	T1	Tumor Free	NA	No	Asian	No	1	Primary	LIHC	No	Yes	DD	Liver	Hepatocellular Carcinoma	62
206	lihc_tcga_pan_can_atlas_2018	TCGA-DD-AAE4-01	-0.1107	TCGA-DD-AAE6	TCGA-DD-AAE6-01	59	STAGE I	7TH	Hepatocellular Carcinoma	LIHC	Hepatocellular Carcinoma	Mayo Clinic - Rochester	141	-21764	7/14/14	0.4515	Female	G2	No	C22.0	8170-03-01	C22.0	Yes	Yes	71	Yes	HCC	A61F823B-9164-4BD6-92F4-0A8D8FF0F55E	M0	N0	T1	With Tumor	NA	No	Asian	No	1	Primary	LIHC	No	Yes	DD	Liver	Hepatocellular Carcinoma	46
207	lihc_tcga_pan_can_atlas_2018	TCGA-DD-AAE6-01	-0.045	TCGA-DD-AAE7	TCGA-DD-AAE7-01	72	STAGE I	7TH	Hepatocellular Carcinoma	LIHC	Hepatocellular Carcinoma	Mayo Clinic - Rochester	644	-26568	7/14/14	0.0475	Male	G2	No	C22.0	8170-03-01	C22.0	Yes	Yes	238	No	HCC	427FDBF8-1603-466F-A5C6-963BB2EC3DAC	M0	N0	T1	Tumor Free	NA	Yes	Asian	No	1	Primary	LIHC	No	Yes	DD	Liver	Hepatocellular Carcinoma	74
208	lihc_tcga_pan_can_atlas_2018	TCGA-DD-AAE7-01	-0.837	TCGA-DD-AAE8	TCGA-DD-AAE8-01	45	STAGE I	7TH	Hepatocellular Carcinoma	LIHC	Hepatocellular Carcinoma	Mayo Clinic - Rochester	664	-16549	7/14/14	0.3631	Male	G3	No	C22.0	8170-03-01	C22.0	Yes	No	63	Yes	HCC	B929ECE7-6CAF-4081-83D3-9923306B4A8A	M0	N0	T1	Tumor Free	NA	Yes	Asian	No	1	Primary	NA	No	Yes	DD	Liver	Hepatocellular Carcinoma	78
209	lihc_tcga_pan_can_atlas_2018	TCGA-DD-AAE9-01	-0.5402	TCGA-DD-AAE9	TCGA-DD-AAE9-01	69	STAGE I	7TH	Hepatocellular Carcinoma	LIHC	Hepatocellular Carcinoma	Mayo Clinic - Rochester	722	-25451	7/14/14	0.3412	Male	G3	No	C22.0	8170-03-01	C22.0	Yes	Yes	97	No	HCC	4C960EEE-E4B5-499D-A596-238AA78745A4	M0	N0	T1	Tumor Free	NA	No	Asian	No	1	Primary	LIHC	No	Yes	DD	Liver	Hepatocellular Carcinoma	63
210	lihc_tcga_pan_can_atlas_2018	TCGA-DD-AAEA-01	0.489	TCGA-DD-AAEA	TCGA-DD-AAEA-01	65	STAGE I	7TH	Hepatocellular Carcinoma	LIHC	Hepatocellular Carcinoma	Mayo Clinic - Rochester	575	-24027	7/14/14	0.2518	Male	G3	No	C22.0	8170-03-01	C22.0	Yes	Yes	167	No	HCC	AD9657AA-34E9-48B1-BA63-916FE7BD14BB	M0	N0	T1	Tumor Free	NA	Yes	Asian	No	1	Primary	LIHC	No	Yes	DD	Liver	Hepatocellular Carcinoma	66
211	lihc_tcga_pan_can_atlas_2018	TCGA-DD-AAEB-01	-0.7789	TCGA-DD-AAEB	TCGA-DD-AAEB-01	60	STAGE I	7TH	Hepatocellular Carcinoma	LIHC	Hepatocellular Carcinoma	Mayo Clinic - Rochester	478	-22121	7/14/14	0.1446	Male	G2	No	C22.0	8170-03-01	C22.0	Yes	Yes	121	No	HCC	F0ECE8E2-A6B0-4ED9-A613-D2FBB20E51B1	M0	N0	T1	Tumor Free	NA	No	Asian	No	1	Primary	LIHC	No	Yes	DD	Liver	Hepatocellular Carcinoma	75
212	lihc_tcga_pan_can_atlas_2018	TCGA-DD-AAED-01	-0.7696	TCGA-DD-AAED	TCGA-DD-AAED-01	51	STAGE I	7TH	Hepatocellular Carcinoma	LIHC	Hepatocellular Carcinoma	Mayo Clinic - Rochester	763	-18722	7/15/14	0.3957	Male	G3	No	C22.0	8170-03-01	C22.0	Yes	Yes	59	Yes	HCC	527D2BC3-7FDD-4B08-839D-67E2F246DB04	M0	N0	T1	Tumor Free	NA	No	Asian	No	1	Primary	LIHC	No	Yes	DD	Liver	Hepatocellular Carcinoma	69
213	lihc_tcga_pan_can_atlas_2018	TCGA-DD-AAEE-01	-0.5352	TCGA-DD-AAEE	TCGA-DD-AAEE-01	55	STAGE I	7TH	Hepatocellular Carcinoma	LIHC	Hepatocellular Carcinoma	Mayo Clinic - Rochester	810	-20396	7/18/14	0.3174	Male	G4	No	C22.0	8170-03-01	C22.0	Yes	Yes	71	Yes	HCC	3C51FEE0-DA54-40E9-A954-DFE30F6F075C	M0	N0	T1	With Tumor	NA	No	Asian	No	1	Primary	LIHC	No	Yes	DD	Liver	Hepatocellular Carcinoma	58
214	lihc_tcga_pan_can_atlas_2018	TCGA-DD-AAEG-01	-0.606	TCGA-DD-AAEG	TCGA-DD-AAEG-01	59	STAGE I	7TH	Hepatocellular Carcinoma	LIHC	Hepatocellular Carcinoma	Mayo Clinic - Rochester	719	-21853	7/15/14	0.2881	Female	G3	No	C22.0	8170-03-01	C22.0	Yes	Yes	103	No	HCC	BD627786-31A8-46D9-B3E2-7F489D50F608	M0	N0	T1	Tumor Free	NA	Yes	Asian	No	1	Primary	LIHC	No	Yes	DD	Liver	Hepatocellular Carcinoma	40
215	lihc_tcga_pan_can_atlas_2018	TCGA-DD-AAEH-01	-0.6911	TCGA-DD-AAEH	TCGA-DD-AAEH-01	73	STAGE I	7TH	Hepatocellular Carcinoma	LIHC	Hepatocellular Carcinoma	Mayo Clinic - Rochester	784	-26894	7/15/14	0.2091	Male	G2	No	C22.0	8170-03-01	C22.0	Yes	Yes	82	Yes	HCC	FBB0E4BC-5398-4A7E-963C-86EA1108A2DE	M0	N0	T1	Tumor Free	NA	No	Asian	No	1	Primary	LIHC	No	Yes	DD	Liver	Hepatocellular Carcinoma	62
216	lihc_tcga_pan_can_atlas_2018	TCGA-DD-AAEI-01	-0.3584	TCGA-DD-AAEI	TCGA-DD-AAEI-01	72	STAGE I	7TH	Hepatocellular Carcinoma	LIHC	Hepatocellular Carcinoma	Mayo Clinic - Rochester	1531	-26465	7/15/14	0.1529	Male	G2	No	C22.0	8170-03-01	C22.0	Yes	Yes	114	Yes	HCC	34416BE6-B6D6-4029-B899-9BA685E39590	M0	N0	T1	With Tumor	NA	No	Asian	No	1	Primary	LIHC	No	Yes	DD	Liver	Hepatocellular Carcinoma	79
217	lihc_tcga_pan_can_atlas_2018	TCGA-DD-AAEK-01	-0.1485	TCGA-DD-AAEK	TCGA-DD-AAEK-01	51	STAGE II	7TH	Hepatocellular Carcinoma	LIHC	Hepatocellular Carcinoma	Mayo Clinic - Rochester	1067	-18757	7/15/14	0.4197	Male	G3	No	C22.0	8170-03-01	C22.0	Yes	Yes	79	No	HCC	6EA0EF82-694D-492D-95DA-A3BC8DE99149	M0	N0	T2	Tumor Free	NA	No	Asian	No	1	Primary	LIHC	No	Yes	DD	Liver	Hepatocellular Carcinoma	64
218	lihc_tcga_pan_can_atlas_2018	TCGA-DD-AAVP-01	-0.719	TCGA-DD-AAVP	TCGA-DD-AAVP-01	48	STAGE I	6TH	Hepatocellular Carcinoma	LIHC	Hepatocellular Carcinoma	Mayo Clinic - Rochester	2752	-17833	6/13/14	0.2356	Male	G1	No	C22.0	8170-03-01	C22.0	Yes	Yes	72	Yes	HCC	0004D251-3F70-4395-B175-C94C2F5B1B81	M0	N0	T1	Tumor Free	NA	No	Asian	No	1	Primary	LIHC	No	Yes	DD	Liver	Hepatocellular Carcinoma	62
219	lihc_tcga_pan_can_atlas_2018	TCGA-DD-AAVQ-01	0.1877	TCGA-DD-AAVQ	TCGA-DD-AAVQ-01	38	STAGE I	6TH	Hepatocellular Carcinoma	LIHC	Hepatocellular Carcinoma	Mayo Clinic - Rochester	2728	-13911	6/13/14	0.2383	Male	G2	No	C22.0	8170-03-01	C22.0	Yes	Yes	52	Yes	HCC	80E7742F-ABBE-4F11-B4E4-C999DC1BD459	M0	N0	T1	Tumor Free	NA	No	Asian	No	1	Primary	LIHC	No	Yes	DD	Liver	Hepatocellular Carcinoma	72
220	lihc_tcga_pan_can_atlas_2018	TCGA-DD-AAVR-01	-0.6649	TCGA-DD-AAVR	TCGA-DD-AAVR-01	44	STAGE I	6TH	Hepatocellular Carcinoma	LIHC	Hepatocellular Carcinoma	Mayo Clinic - Rochester	2513	-16157	6/13/14	0.1538	Male	G2	No	C22.0	8170-03-01	C22.0	Yes	Yes	59	No	HCC	834CFF01-3C12-42FA-ABBE-AE0AE168C568	M0	N0	T1	Tumor Free	NA	No	Asian	No	1	Primary	LIHC	No	Yes	DD	Liver	Hepatocellular Carcinoma	69
221	lihc_tcga_pan_can_atlas_2018	TCGA-DD-AAVS-01	-0.487	TCGA-DD-AAVS	TCGA-DD-AAVS-01	56	STAGE I	6TH	Hepatocellular Carcinoma	LIHC	Hepatocellular Carcinoma	Mayo Clinic - Rochester	1823	-20586	6/13/14	0.3452	Male	G2	No	C22.0	8170-03-01	C22.0	Yes	Yes	49	No	HCC	9FC30C21-2C78-4843-A658-FE84A64B8FAD	M0	N0	T1	Tumor Free	NA	No	Asian	No	1	Primary	LIHC	No	Yes	DD	Liver	Hepatocellular Carcinoma	72
222	lihc_tcga_pan_can_atlas_2018	TCGA-DD-AAVU-01	-0.6434	TCGA-DD-AAVU	TCGA-DD-AAVU-01	46	STAGE II	6TH	Hepatocellular Carcinoma	LIHC	Hepatocellular Carcinoma	Mayo Clinic - Rochester	2202	-16889	6/13/14	0.8507	Male	G2	No	C22.0	8170-03-01	C22.0	Yes	Yes	55	Yes	HCC	146C5332-1AF5-4C49-B740-9A9EDC795F24	M0	N0	T2	Tumor Free	NA	No	Asian	No	1	Primary	LIHC	No	Yes	DD	Liver	Hepatocellular Carcinoma	88
223	lihc_tcga_pan_can_atlas_2018	TCGA-DD-AAVV-01	-0.5524	TCGA-DD-AAVV	TCGA-DD-AAVV-01	56	STAGE II	6TH	Hepatocellular Carcinoma	LIHC	Hepatocellular Carcinoma	Mayo Clinic - Rochester	2455	-20751	2010-01-14	0.3511	Male	G3	No	C22.0	8170-03-01	C22.0	Yes	Yes	131	No	HCC	915F531B-8448-41C7-9DFB-9C83062B906E	M0	N0	T2	Tumor Free	NA	No	Asian	No	1	Primary	LIHC	No	Yes	DD	Liver	Hepatocellular Carcinoma	71
224	lihc_tcga_pan_can_atlas_2018	TCGA-DD-AAVW-01	-0.5506	TCGA-DD-AAVW	TCGA-DD-AAVW-01	35	STAGE I	6TH	Hepatocellular Carcinoma	LIHC	Hepatocellular Carcinoma	Mayo Clinic - Rochester	2317	-12986	6/13/14	0.3441	Male	G2	No	C22.0	8170-03-01	C22.0	Yes	Yes	35	No	HCC	11823A8A-194F-4E6B-A373-EF5A3FC7D2B9	M0	N0	T1	Tumor Free	NA	No	Asian	No	1	Primary	LIHC	No	Yes	DD	Liver	Hepatocellular Carcinoma	62
225	lihc_tcga_pan_can_atlas_2018	TCGA-DD-AAVX-01	-0.881	TCGA-DD-AAVX	TCGA-DD-AAVX-01	38	STAGE II	6TH	Hepatocellular Carcinoma	LIHC	Hepatocellular Carcinoma	Mayo Clinic - Rochester	1570	-14016	6/13/14	0.1242	Male	G2	No	C22.0	8170-03-01	C22.0	Yes	Yes	63	Yes	HCC	AFCB9708-92B3-4727-9C0D-63E7FF22D87B	M0	N0	T2	With Tumor	NA	No	Asian	Yes	1	Primary	LIHC	No	Yes	DD	Liver	Hepatocellular Carcinoma	65
226	lihc_tcga_pan_can_atlas_2018	TCGA-DD-AAVY-01	-0.9105	TCGA-DD-AAVY	TCGA-DD-AAVY-01	56	STAGE IIIA	6TH	Hepatocellular Carcinoma	LIHC	Hepatocellular Carcinoma	Mayo Clinic - Rochester	1970	-20709	6/13/14	0.2905	Male	G2	No	C22.0	8170-03-01	C22.0	Yes	Yes	84	No	HCC	C36F9FFE-515B-4895-B82A-AADC49FE3016	M0	N0	T3	Tumor Free	NA	No	Asian	No	1	Primary	LIHC	No	Yes	DD	Liver	Hepatocellular Carcinoma	63
227	lihc_tcga_pan_can_atlas_2018	TCGA-DD-AAVZ-01	-0.3161	TCGA-DD-AAVZ	TCGA-DD-AAVZ-01	38	STAGE I	6TH	Hepatocellular Carcinoma	LIHC	Hepatocellular Carcinoma	Mayo Clinic - Rochester	1900	-14005	6/13/14	0.2312	Male	G2	No	C22.0	8170-03-01	C22.0	Yes	Yes	38	No	HCC	11F69D9F-A67D-41FA-95A9-BAA194B3FCFB	M0	N0	T1	Tumor Free	NA	No	Asian	No	1	Primary	LIHC	No	Yes	DD	Liver	Hepatocellular Carcinoma	62
228	lihc_tcga_pan_can_atlas_2018	TCGA-DD-AAW0-01	-0.7563	TCGA-DD-AAW0	TCGA-DD-AAW0-01	54	STAGE I	6TH	Hepatocellular Carcinoma	LIHC	Hepatocellular Carcinoma	Mayo Clinic - Rochester	2015	-19981	6/13/14	0.286	Male	G2	No	C22.0	8170-03-01	C22.0	Yes	Yes	90	No	HCC	109436AA-A655-429B-8D3B-1A43385C9016	M0	N0	T1	Tumor Free	NA	No	Asian	No	1	Primary	LIHC	No	Yes	DD	Liver	Hepatocellular Carcinoma	75
229	lihc_tcga_pan_can_atlas_2018	TCGA-DD-AAW1-01	-0.8994	TCGA-DD-AAW1	TCGA-DD-AAW1-01	55	STAGE IIIA	6TH	Hepatocellular Carcinoma	LIHC	Hepatocellular Carcinoma	Mayo Clinic - Rochester	1989	-20288	6/13/14	0.1121	Male	G2	No	C22.0	8170-03-01	C22.0	Yes	Yes	103	No	HCC	31C7D56B-4AF7-4FDB-BA83-63BF615FCC3D	M0	N0	T3	Tumor Free	NA	No	Asian	No	1	Primary	LIHC	No	Yes	DD	Liver	Hepatocellular Carcinoma	60
230	lihc_tcga_pan_can_atlas_2018	TCGA-DD-AAW2-01	-0.806	TCGA-DD-AAW2	TCGA-DD-AAW2-01	69	STAGE I	6TH	Hepatocellular Carcinoma	LIHC	Hepatocellular Carcinoma	Mayo Clinic - Rochester	1855	-25420	6/13/14	0.2854	Male	G2	No	C22.0	8170-03-01	C22.0	Yes	Yes	116	Yes	HCC	03DF105E-A005-4577-BFDB-9644758D778E	M0	N0	T1	With Tumor	NA	No	Asian	NA	1	Primary	LIHC	No	Yes	DD	Liver	Hepatocellular Carcinoma	50
231	lihc_tcga_pan_can_atlas_2018	TCGA-DD-AAW3-01	-0.8953	TCGA-DD-AAW3	TCGA-DD-AAW3-01	69	STAGE I	6TH	Hepatocellular Carcinoma	LIHC	Hepatocellular Carcinoma	Mayo Clinic - Rochester	1633	-25254	6/13/14	0.2248	Male	G2	No	C22.0	8170-03-01	C22.0	Yes	Yes	87	No	HCC	564B4F4D-3C18-40D5-9D95-916774DF600C	M0	N0	T1	Tumor Free	NA	No	Asian	No	1	Primary	LIHC	No	Yes	DD	Liver	Hepatocellular Carcinoma	64
232	lihc_tcga_pan_can_atlas_2018	TCGA-ED-A459-01	-0.0095	TCGA-ED-A459	TCGA-ED-A459-01	47	STAGE II	7TH	Hepatocellular Carcinoma	LIHC	Hepatocellular Carcinoma	Asterand	910	-17402	1/15/13	0.4161	Male	G2	No	C22.0	8170-03-01	C22.0	Yes	Yes	219	No	HCC	56403463-1727-4C23-A709-DE5F168C4073	M0	N0	T2	Tumor Free	NA	No	Asian	Yes	1	Primary	LIHC	Yes	No	ED	Liver	Hepatocellular Carcinoma	51
233	lihc_tcga_pan_can_atlas_2018	TCGA-ED-A4XI-01	-0.7511	TCGA-ED-A4XI	TCGA-ED-A4XI-01	58	STAGE II	7TH	Hepatocellular Carcinoma	LIHC	Hepatocellular Carcinoma	Asterand	819	-21497	3/22/13	0.0186	Male	G3	No	C22.0	8170-03-01	C22.0	Yes	Yes	139	No	HCC	C52ABAC9-07DA-4B3D-BF8A-2161CACF9682	M0	N0	T2	Tumor Free	NA	No	Asian	No	1	Primary	LIHC	Yes	No	ED	Liver	Hepatocellular Carcinoma	55
234	lihc_tcga_pan_can_atlas_2018	TCGA-ED-A5KG-01	-0.0572	TCGA-ED-A5KG	TCGA-ED-A5KG-01	60	STAGE II	7TH	Hepatocellular Carcinoma	LIHC	Hepatocellular Carcinoma	Asterand	854	-22258	5/22/13	0.0001	Female	G2	No	C22.0	8170-03-01	C22.0	Yes	Yes	16	No	HCC	CEBDAFEE-8FFD-4EE2-8DD1-9225E06623C2	M0	N0	T2	Tumor Free	NA	No	Asian	No	1	Primary	LIHC	Yes	No	ED	Liver	Hepatocellular Carcinoma	61
235	lihc_tcga_pan_can_atlas_2018	TCGA-ED-A627-01	-0.727	TCGA-ED-A627	TCGA-ED-A627-01	74	STAGE I	7TH	Hepatocellular Carcinoma	LIHC	Hepatocellular Carcinoma	Asterand	423	-27303	5/28/13	0.0001	Male	G2	No	C22.0	8170-03-01	C22.0	Yes	Yes	1	No	HCC	A4AF0084-EDD4-4DCD-8975-4A59EE5DA64C	M0	NX	T1	Tumor Free	NA	No	White	No	1	Primary	LIHC	Yes	No	ED	Liver	Hepatocellular Carcinoma	74
236	lihc_tcga_pan_can_atlas_2018	TCGA-ED-A66X-01	-0.2024	TCGA-ED-A66X	TCGA-ED-A66X-01	35	STAGE IIIA	7TH	Hepatocellular Carcinoma	LIHC	Hepatocellular Carcinoma	Asterand	406	-12947	2007-03-13	0.2912	Male	G3	No	C22.0	8170-03-01	C22.0	Yes	Yes	45	Yes	HCC	B75CA9E4-A474-4960-9343-C8E9524CD096	M0	N0	T3A	Tumor Free	NA	No	Asian	NA	1	Primary	LIHC	Yes	No	ED	Liver	Hepatocellular Carcinoma	61
237	lihc_tcga_pan_can_atlas_2018	TCGA-ED-A66Y-01	1.0024	TCGA-ED-A66Y	TCGA-ED-A66Y-01	51	STAGE IIIA	7TH	Hepatocellular Carcinoma	LIHC	Hepatocellular Carcinoma	Asterand	7	-18797	2007-03-13	0.1845	Female	G3	No	C22.0	8170-03-01	C22.0	Yes	Yes	89	NA	HCC	34303CDD-C31C-4B95-9965-2A5513DC322D	M0	N0	T3A	Tumor Free	NA	No	Asian	No	1	Primary	LIHC	Yes	No	ED	Liver	Hepatocellular Carcinoma	59
238	lihc_tcga_pan_can_atlas_2018	TCGA-ED-A7PX-01	0.174	TCGA-ED-A7PX	TCGA-ED-A7PX-01	48	STAGE II	7TH	Hepatocellular Carcinoma	LIHC	Hepatocellular Carcinoma	Asterand	6	-17638	2001-03-14	0.3022	Female	G3	No	C22.0	8170-03-01	C22.0	Yes	Yes	29	No	HCC	470D52B8-3D74-4789-B714-B9869A96657B	M0	NX	T2	Tumor Free	NA	No	Asian	No	1	Primary	LIHC	Yes	No	ED	Liver	Hepatocellular Carcinoma	43
239	lihc_tcga_pan_can_atlas_2018	TCGA-ED-A7PY-01	-0.5594	TCGA-ED-A7PY	TCGA-ED-A7PY-01	20	STAGE II	7TH	Hepatocellular Carcinoma	LIHC	Hepatocellular Carcinoma	Asterand	390	-7556	2001-07-14	0.3611	Female	G3	No	C22.0	8170-03-01	C22.0	Yes	Yes	29	No	HCC	A396E048-5AA0-4D71-96BD-7F4FDF6934AA	M0	NX	T2	Tumor Free	NA	No	Asian	No	1	Primary	LIHC	Yes	No	ED	Liver	Hepatocellular Carcinoma	40
240	lihc_tcga_pan_can_atlas_2018	TCGA-ED-A7PZ-01	-0.4428	TCGA-ED-A7PZ	TCGA-ED-A7PZ-01	61	STAGE II	7TH	Hepatocellular Carcinoma	LIHC	Hepatocellular Carcinoma	Asterand	6	-22601	2001-07-14	0.5331	Male	G2	No	C22.0	8170-03-01	C22.0	Yes	Yes	241	No	HCC	87750E70-3AF7-452A-9AA5-375ACD3843EA	M0	NX	T2	Tumor Free	NA	No	Asian	No	1	Primary	LIHC	Yes	No	ED	Liver	Hepatocellular Carcinoma	50
241	lihc_tcga_pan_can_atlas_2018	TCGA-ED-A7XO-01	-0.1261	TCGA-ED-A7XO	TCGA-ED-A7XO-01	29	STAGE IIIA	7TH	Hepatocellular Carcinoma	LIHC	Hepatocellular Carcinoma	Asterand	427	-10828	2012-05-13	0.2117	Male	G2	No	C22.0	8170-03-01	C22.0	Yes	Yes	57	Yes	HCC	20BB3855-66E2-46D4-B189-006B4B254C2E	M0	N0	T3A	Tumor Free	NA	No	Asian	No	1	Primary	LIHC	Yes	No	ED	Liver	Hepatocellular Carcinoma	64
242	lihc_tcga_pan_can_atlas_2018	TCGA-ED-A7XP-01	-0.2727	TCGA-ED-A7XP	TCGA-ED-A7XP-01	53	STAGE II	7TH	Hepatocellular Carcinoma	LIHC	Hepatocellular Carcinoma	Asterand	400	-19504	2012-05-13	0.2537	Female	G3	No	C22.0	8170-03-01	C22.0	Yes	Yes	59	Yes	HCC	CCA827CA-0066-497D-83DC-477F3B08EA6D	M0	N0	T2	Tumor Free	NA	No	Asian	No	1	Primary	LIHC	Yes	No	ED	Liver	Hepatocellular Carcinoma	54
243	lihc_tcga_pan_can_atlas_2018	TCGA-ED-A82E-01	-0.6558	TCGA-ED-A82E	TCGA-ED-A82E-01	60	STAGE IIIA	7TH	Hepatocellular Carcinoma	LIHC	Hepatocellular Carcinoma	Asterand	408	-22234	2001-07-14	0.6435	Female	G2	No	C22.0	8170-03-01	C22.0	Yes	Yes	29	No	HCC	A96B67BA-6180-4B80-8792-877860421CA0	M0	N0	T3A	Tumor Free	NA	No	Asian	No	1	Primary	LIHC	Yes	No	ED	Liver	Hepatocellular Carcinoma	44
244	lihc_tcga_pan_can_atlas_2018	TCGA-ED-A8O5-01	0.1311	TCGA-ED-A8O5	TCGA-ED-A8O5-01	59	STAGE IIIA	7TH	Hepatocellular Carcinoma	LIHC	Hepatocellular Carcinoma	Asterand	406	-21648	2002-12-14	0.2573	Female	G3	No	C22.0	8170-03-01	C22.0	Yes	Yes	109	No	HCC	2BEA076B-C923-4A91-A37B-C6615FEC021C	M0	N0	T3A	Tumor Free	NA	No	Asian	No	1	Primary	LIHC	Yes	No	ED	Liver	Hepatocellular Carcinoma	63
245	lihc_tcga_pan_can_atlas_2018	TCGA-ED-A8O6-01	-0.0803	TCGA-ED-A8O6	TCGA-ED-A8O6-01	50	STAGE IIIA	7TH	Hepatocellular Carcinoma	LIHC	Hepatocellular Carcinoma	Asterand	6	-18572	2002-12-14	0.5375	Female	G3	No	C22.0	8170-03-01	C22.0	Yes	Yes	63	NA	HCC	7FB03840-5153-4DC6-A302-5A89AA4E1FB6	M0	N0	T3A	Tumor Free	NA	No	Asian	No	1	Primary	LIHC	Yes	No	ED	Liver	Hepatocellular Carcinoma	45
246	lihc_tcga_pan_can_atlas_2018	TCGA-ED-A97K-01	0.2447	TCGA-ED-A97K	TCGA-ED-A97K-01	54	STAGE IIIA	7TH	Hepatocellular Carcinoma	LIHC	Hepatocellular Carcinoma	Asterand	6	-20073	4/18/14	0.3209	Male	G2	No	C22.0	8180-03-01	C22.0	Yes	Yes	47	No	HCC	8778DC9E-A7DB-4464-A8AF-11ADDB5E441A	M0	N0	T3A	Tumor Free	NA	No	Asian	No	1	Primary	LIHC	Yes	No	ED	Liver	Hepatocholangiocarcinoma (Mixed)	64
247	lihc_tcga_pan_can_atlas_2018	TCGA-EP-A12J-01	-0.7697	TCGA-EP-A12J	TCGA-EP-A12J-01	62	STAGE I	7TH	Hepatocellular Carcinoma	LIHC	Hepatocellular Carcinoma	Christiana Healthcare	570	-22997	3/31/11	0.1981	Male	G1	No	C22.0	8170-03-01	C22.0	Yes	Yes	50	No	HCC	959918d7-cb84-4745-a72f-d138176b1ecb	MX	NX	T1	Tumor Free	NA	No	Black or African American	No	1	Primary	LIHC	Yes	No	EP	Liver	Hepatocellular Carcinoma	NA
248	lihc_tcga_pan_can_atlas_2018	TCGA-EP-A26S-01	-0.8678	TCGA-EP-A26S	TCGA-EP-A26S-01	70	STAGE I	7TH	Hepatocellular Carcinoma	LIHC	Hepatocellular Carcinoma	Christiana Healthcare	608	-25677	7/19/11	0.0845	Male	G2	No	C22.0	8170-03-01	C22.0	Yes	Yes	89	No	HCC	B7D6621C-8BCE-4A01-8588-9D7761D9372B	MX	N0	T1	Tumor Free	NA	No	White	No	1	Primary	LIHC	Yes	No	EP	Liver	Hepatocellular Carcinoma	41
249	lihc_tcga_pan_can_atlas_2018	TCGA-EP-A2KA-01	-0.3841	TCGA-EP-A2KA	TCGA-EP-A2KA-01	52	STAGE IIIA	7TH	Hepatocellular Carcinoma	LIHC	Hepatocellular Carcinoma	Christiana Healthcare	357	-19214	10/18/11	0.2531	Female	G3	No	C22.0	8170-03-01	C22.0	Yes	Yes	104	Yes	HCC	440375D7-CDCD-418A-8992-0A8CA42D290D	MX	NX	T3A	NA	NA	No	White	No	1	Primary	LIHC	Yes	No	EP	Liver	Hepatocellular Carcinoma	NA
250	lihc_tcga_pan_can_atlas_2018	TCGA-EP-A2KB-01	0.9459	TCGA-EP-A2KB	TCGA-EP-A2KB-01	46	STAGE I	7TH	Hepatocellular Carcinoma	LIHC	Hepatocellular Carcinoma	Christiana Healthcare	334	-16835	9/26/11	0.6426	Female	G2	No	C22.0	8170-03-01	C22.0	Yes	Yes	77	Yes	HCC	18C08546-BED3-4ED9-B223-479AFE633C8E	MX	NX	T1	Tumor Free	NA	No	White	No	1	Primary	LIHC	Yes	No	EP	Liver	Hepatocellular Carcinoma	81
251	lihc_tcga_pan_can_atlas_2018	TCGA-EP-A2KC-01	-0.6735	TCGA-EP-A2KC	TCGA-EP-A2KC-01	62	STAGE I	7TH	Hepatocellular Carcinoma	LIHC	Hepatocellular Carcinoma	Christiana Healthcare	NA	-22677	2010-05-11	0.3777	Male	G3	No	C22.0	8170-03-01	C22.0	Yes	Yes	81	No	HCC	71681DB9-FA90-4FE1-A497-67D501EB75F0	MX	NX	T1	Tumor Free	NA	No	Black or African American	No	1	Primary	LIHC	Yes	No	EP	Liver	Hepatocellular Carcinoma	NA
252	lihc_tcga_pan_can_atlas_2018	TCGA-EP-A3JL-01	-0.4795	TCGA-EP-A3JL	TCGA-EP-A3JL-01	76	STAGE I	7TH	Hepatocellular Carcinoma	LIHC	Hepatocellular Carcinoma	Christiana Healthcare	303	-27886	3/19/12	0.1861	Male	G2	No	C22.0	8170-03-01	C22.0	Yes	Yes	87	No	HCC	A196A937-B17D-4D4A-965B-8AF0F4F41367	MX	NX	T1	Tumor Free	NA	Yes	White	No	1	Primary	LIHC	Yes	No	EP	Liver	Hepatocellular Carcinoma	73
253	lihc_tcga_pan_can_atlas_2018	TCGA-EP-A3RK-01	-0.0891	TCGA-EP-A3RK	TCGA-EP-A3RK-01	73	STAGE IIIA	7TH	Hepatocellular Carcinoma	LIHC	Hepatocellular Carcinoma	Christiana Healthcare	363	-26985	5/15/12	0.2332	Male	G2	No	C22.0	8170-03-01	C22.0	Yes	Yes	53	Yes	HCC	F15279DD-5D12-460B-9BD1-B4F95681CA65	MX	NX	T3A	Tumor Free	NA	No	White	No	1	Primary	LIHC	Yes	No	EP	Liver	Hepatocellular Carcinoma	101
254	lihc_tcga_pan_can_atlas_2018	TCGA-ES-A2HS-01	-0.7747	TCGA-ES-A2HS	TCGA-ES-A2HS-01	80	STAGE I	6TH	Hepatocellular Carcinoma	LIHC	Hepatocellular Carcinoma	University of Florida	NA	-29268	9/28/11	0.3659	Male	G2	No	C22.0	8170-03-01	C22.0	Yes	Yes	65	NA	HCC	728AEDB3-551A-4C16-9BE3-7733A9539E9E	MX	NX	T1	Tumor Free	NA	Yes	White	NA	1	Primary	LIHC	No	Yes	ES	Liver	Hepatocellular Carcinoma	97
255	lihc_tcga_pan_can_atlas_2018	TCGA-ES-A2HT-01	-0.8598	TCGA-ES-A2HT	TCGA-ES-A2HT-01	54	STAGE I	6TH	Hepatocellular Carcinoma	LIHC	Hepatocellular Carcinoma	University of Florida	NA	-20023	9/30/11	0.1469	Male	G2	No	C22.0	8170-03-01	C22.0	Yes	Yes	67	NA	HCC	7DD3BDA9-3A0A-46FA-B052-A6D24B847804	MX	NX	T1	Tumor Free	NA	No	Black or African American	NA	1	Primary	LIHC	No	Yes	ES	Liver	Hepatocellular Carcinoma	80
256	lihc_tcga_pan_can_atlas_2018	TCGA-FV-A23B-01	0.8824	TCGA-FV-A23B	TCGA-FV-A23B-01	70	STAGE II	6TH	Hepatocellular Carcinoma	LIHC	Hepatocellular Carcinoma	International Genomics Consortium	987	-25788	7/18/11	0.2019	Female	NA	No	C22.0	8170-03-01	C22.0	Yes	Yes	109	Yes	HCC	C95ED407-BCC2-44AA-BC59-BF7549F2D665	M0	N0	T2	Tumor Free	NA	No	White	No	1	Primary	LIHC	No	Yes	FV	Liver	Hepatocellular Carcinoma	NA
257	lihc_tcga_pan_can_atlas_2018	TCGA-FV-A2QQ-01	-0.622	TCGA-FV-A2QQ	TCGA-FV-A2QQ-01	80	STAGE I	7TH	Hepatocellular Carcinoma	LIHC	Hepatocellular Carcinoma	International Genomics Consortium	729	-29354	2010-01-12	0.1404	Male	G2	No	C22.0	8170-03-01	C22.0	Yes	Yes	118	No	HCC	D680DF09-368E-42B5-B540-45C41ED31042	MX	N0	T1	Tumor Free	NA	No	White	No	1	Primary	LIHC	Yes	No	FV	Liver	Hepatocellular Carcinoma	NA
258	lihc_tcga_pan_can_atlas_2018	TCGA-FV-A2QR-01	-0.6303	TCGA-FV-A2QR	TCGA-FV-A2QR-01	75	STAGE I	6TH	Hepatocellular Carcinoma	LIHC	Hepatocellular Carcinoma	International Genomics Consortium	NA	NA	2002-09-12	0.2591	Male	G1	No	C22.0	8170-03-01	C22.0	Yes	Yes	105	Yes	HCC	D3A03F7A-3482-4548-957E-05C692B20101	M0	N0	T1	With Tumor	NA	No	White	No	1	Primary	LIHC	No	Yes	FV	Liver	Hepatocellular Carcinoma	NA
259	lihc_tcga_pan_can_atlas_2018	TCGA-FV-A3I0-01	-0.7572	TCGA-FV-A3I0	TCGA-FV-A3I0-01	76	STAGE II	7TH	Hepatocellular Carcinoma	LIHC	Hepatocellular Carcinoma	International Genomics Consortium	848	-28101	4/16/12	0.3727	Female	G2	No	C22.0	8171-03-01	C22.0	Yes	Yes	77	Yes	HCC	A8C2AA08-9156-4845-AD77-5E060858C757	M0	NX	T2	Tumor Free	NA	No	White	No	1	Primary	LIHC	Yes	No	FV	Liver	Hepatocholangiocarcinoma (Mixed)	NA
260	lihc_tcga_pan_can_atlas_2018	TCGA-FV-A3I1-01	-0.6639	TCGA-FV-A3I1	TCGA-FV-A3I1-01	81	STAGE II	7TH	Hepatocellular Carcinoma	LIHC	Hepatocellular Carcinoma	International Genomics Consortium	0	NA	4/16/12	0.263	Female	G2	No	C22.0	8170-03-01	C22.0	Yes	Yes	69	No	HCC	BFD20D71-18A5-4F01-8D56-84378AD92359	MX	N0	T2	Tumor Free	NA	Yes	White	No	1	Primary	LIHC	Yes	No	FV	Liver	Hepatocellular Carcinoma	NA
261	lihc_tcga_pan_can_atlas_2018	TCGA-FV-A3R2-01	-0.2995	TCGA-FV-A3R2	TCGA-FV-A3R2-01	75	STAGE I	6TH	Hepatocellular Carcinoma	LIHC	Hepatocellular Carcinoma	International Genomics Consortium	NA	-27530	9/24/12	0.4018	Male	NA	No	C22.0	8170-03-01	C22.0	Yes	Yes	73	No	HCC	17833039-0D7E-47F0-90E6-8CABAE94C124	MX	NX	T1	Tumor Free	NA	Yes	White	No	1	Primary	LIHC	No	Yes	FV	Liver	Hepatocellular Carcinoma	75
262	lihc_tcga_pan_can_atlas_2018	TCGA-FV-A3R3-01	-0.7482	TCGA-FV-A3R3	TCGA-FV-A3R3-01	38	STAGE I	7TH	Hepatocellular Carcinoma	LIHC	Hepatocellular Carcinoma	International Genomics Consortium	4	-14231	9/25/12	0.0882	Female	G2	No	C22.0	8170-03-01	C22.0	Yes	Yes	53	NA	HCC	3DD7C93D-8194-44EE-8014-10DD81EF6441	MX	NX	T1	Tumor Free	NA	No	White	No	1	Primary	LIHC	Yes	No	FV	Liver	Hepatocellular Carcinoma	97
263	lihc_tcga_pan_can_atlas_2018	TCGA-FV-A495-01	0.0243	TCGA-FV-A495	TCGA-FV-A495-01	51	STAGE II	7TH	Hepatocellular Carcinoma	LIHC	Hepatocellular Carcinoma	International Genomics Consortium	1	-18740	2/21/13	0.194	Female	G2	No	C22.0	8170-03-01	C22.0	Yes	Yes	104	No	HCC	BD48FA5E-0152-46F0-A4FA-8CF723FF2DCD	M0	NX	T2	Tumor Free	NA	No	White	NA	1	Primary	LIHC	Yes	No	FV	Liver	Hepatocellular Carcinoma	70
264	lihc_tcga_pan_can_atlas_2018	TCGA-FV-A496-01	-0.4791	TCGA-FV-A496	TCGA-FV-A496-01	84	STAGE I	7TH	Hepatocellular Carcinoma	LIHC	Hepatocellular Carcinoma	International Genomics Consortium	10	-30950	2/21/13	0.4553	Female	G2	No	C22.0	8170-03-01	C22.0	Yes	Yes	116	No	HCC	8AFA3140-DCBD-44C0-AB13-4ADA6A0444D4	M0	NX	T1	Tumor Free	NA	No	White	NA	1	Primary	LIHC	Yes	No	FV	Liver	Hepatocellular Carcinoma	54
265	lihc_tcga_pan_can_atlas_2018	TCGA-FV-A4ZP-01	0.8841	TCGA-FV-A4ZP	TCGA-FV-A4ZP-01	78	STAGE IIIA	6TH	Hepatocellular Carcinoma	LIHC	Hepatocellular Carcinoma	International Genomics Consortium	1836	-28771	3/15/13	0.5099	Male	G2	No	C22.0	8170-03-01	C22.0	Yes	Yes	90	Yes	HCC	5C08008D-5ED4-4480-BD00-C8A2D8C787DC	M0	NX	T3	Tumor Free	NA	Yes	White	No	1	Primary	LIHC	No	Yes	FV	Liver	Hepatocellular Carcinoma	69
266	lihc_tcga_pan_can_atlas_2018	TCGA-FV-A4ZQ-01	0.3674	TCGA-FV-A4ZQ	TCGA-FV-A4ZQ-01	52	STAGE I	7TH	Hepatocellular Carcinoma	LIHC	Hepatocellular Carcinoma	International Genomics Consortium	12	-19090	3/15/13	0.2896	Male	G2	No	C22.0	8170-03-01	C22.0	Yes	Yes	71	No	HCC	65E430E1-0C9A-4045-83A9-653B7CFF811D	M0	NX	T1	Tumor Free	NA	No	White	NA	1	Primary	LIHC	Yes	No	FV	Liver	Hepatocellular Carcinoma	NA
267	lihc_tcga_pan_can_atlas_2018	TCGA-G3-A25S-01	-0.7499	TCGA-G3-A25S	TCGA-G3-A25S-01	64	STAGE I	6TH	Hepatocellular Carcinoma	LIHC	Hepatocellular Carcinoma	Alberta Health Services	37	-23571	7/27/11	0.5349	Male	G2	No	C22.0	8170-03-01	C22.0	Yes	Yes	141	Yes	HCC	B865DEC4-F051-4FBE-9405-F832FF2010D7	M0	N0	T1	With Tumor	NA	No	White	No	1	Primary	LIHC	No	Yes	G3	Liver	Hepatocellular Carcinoma	73
268	lihc_tcga_pan_can_atlas_2018	TCGA-G3-A25T-01	0.388	TCGA-G3-A25T	TCGA-G3-A25T-01	45	STAGE IIIA	6TH	Hepatocellular Carcinoma	LIHC	Hepatocellular Carcinoma	Alberta Health Services	1553	-16461	7/27/11	0.27	Female	G2	No	C22.0	8170-03-01	C22.0	Yes	Yes	66	Yes	HCC	F6E5979D-D6A9-4408-BD1B-1B37D1064E83	M0	N0	T3	Tumor Free	NA	No	White	No	1	Primary	LIHC	No	Yes	G3	Liver	Hepatocellular Carcinoma	64
269	lihc_tcga_pan_can_atlas_2018	TCGA-G3-A25U-01	0.5402	TCGA-G3-A25U	TCGA-G3-A25U-01	63	STAGE I	6TH	Hepatocellular Carcinoma	LIHC	Hepatocellular Carcinoma	Alberta Health Services	1636	-23207	7/27/11	0.247	Female	G3	No	C22.0	8170-03-01	C22.0	Yes	Yes	95	No	HCC	B9835DC5-BF31-4541-A973-E8CA802D80BA	M0	N0	T1	Tumor Free	NA	No	Asian	No	1	Primary	LIHC	No	Yes	G3	Liver	Hepatocellular Carcinoma	47
270	lihc_tcga_pan_can_atlas_2018	TCGA-G3-A25V-01	-0.7777	TCGA-G3-A25V	TCGA-G3-A25V-01	68	STAGE I	7TH	Hepatocellular Carcinoma	LIHC	Hepatocellular Carcinoma	Alberta Health Services	860	-25144	7/27/11	0.0017	Male	G2	No	C22.0	8170-03-01	C22.0	Yes	Yes	74	Yes	HCC	F435EC00-0DB8-46B4-96BF-890A9D931DF3	M0	N0	T1	Tumor Free	NA	No	White	No	1	Primary	LIHC	No	Yes	G3	Liver	Hepatocellular Carcinoma	90
271	lihc_tcga_pan_can_atlas_2018	TCGA-G3-A25X-01	0.7061	TCGA-G3-A25W	TCGA-G3-A25W-01	79	STAGE IIIB	7TH	Hepatocellular Carcinoma	LIHC	Hepatocellular Carcinoma	Alberta Health Services	935	-29018	7/27/11	0.1229	Female	G2	No	C22.0	8170-03-01	C22.0	Yes	No	97	No	HCC	06AC44E9-1226-4202-828B-6F224766D7AC	M0	N0	T3B	Tumor Free	NA	Yes	White	No	1	Primary	NA	No	Yes	G3	Liver	Hepatocellular Carcinoma	48
272	lihc_tcga_pan_can_atlas_2018	TCGA-G3-A25Y-01	-0.2162	TCGA-G3-A25X	TCGA-G3-A25X-01	73	STAGE II	6TH	Hepatocellular Carcinoma	LIHC	Hepatocellular Carcinoma	Alberta Health Services	1779	-26988	7/27/11	0.4083	Male	G3	No	C22.0	8170-03-01	C22.0	Yes	No	NA	No	HCC	08428220-ABD4-484E-85CA-3673454C837E	M0	N0	T2	Tumor Free	NA	No	Asian	No	1	Primary	NA	No	Yes	G3	Liver	Hepatocellular Carcinoma	65
273	lihc_tcga_pan_can_atlas_2018	TCGA-G3-A25Z-01	-0.6024	TCGA-G3-A25Y	TCGA-G3-A25Y-01	52	STAGE I	6TH	Hepatocellular Carcinoma	LIHC	Hepatocellular Carcinoma	Alberta Health Services	NA	-19055	7/27/11	0.2465	Female	G3	No	C22.0	8170-03-01	C22.0	Yes	Yes	96	Yes	HCC	239B4298-B090-480A-A19F-9758A827AA30	M0	N0	T1	With Tumor	NA	No	Asian	No	1	Primary	LIHC	No	Yes	G3	Liver	Hepatocellular Carcinoma	57
274	lihc_tcga_pan_can_atlas_2018	TCGA-G3-A3CH-01	-0.0303	TCGA-G3-A25Z	TCGA-G3-A25Z-01	58	STAGE I	7TH	Hepatocellular Carcinoma	LIHC	Hepatocellular Carcinoma	Alberta Health Services	655	-21509	7/27/11	0.3118	Male	G2	No	C22.0	8170-03-01	C22.0	Yes	Yes	88	No	HCC	2F3D22AD-6917-4189-89D9-2A06C2D2DE0A	M0	N0	T1	Tumor Free	NA	No	Asian	No	1	Primary	LIHC	No	Yes	G3	Liver	Hepatocellular Carcinoma	69
275	lihc_tcga_pan_can_atlas_2018	TCGA-G3-A3CI-01	-0.8072	TCGA-G3-A3CH	TCGA-G3-A3CH-01	53	STAGE IIIA	7TH	Hepatocellular Carcinoma	LIHC	Hepatocellular Carcinoma	Alberta Health Services	780	-19473	2001-11-12	0.1347	Male	G2	No	C22.0	8170-03-01	C22.0	Yes	Yes	37	Yes	HCC	3A2D7482-C246-411E-841F-71D96E353328	M0	N0	T3A	Tumor Free	NA	No	Asian	No	1	Primary	LIHC	No	Yes	G3	Liver	Hepatocellular Carcinoma	74
276	lihc_tcga_pan_can_atlas_2018	TCGA-G3-A3CJ-01	-0.881	TCGA-G3-A3CI	TCGA-G3-A3CI-01	71	STAGE I	7TH	Hepatocellular Carcinoma	LIHC	Hepatocellular Carcinoma	Alberta Health Services	180	-26224	1/16/12	0.0164	Male	G2	No	C22.0	8170-03-01	C22.0	Yes	Yes	17	NA	HCC	B5465221-78FE-40A8-ABEC-BED600602DD4	M0	N0	T1	Tumor Free	NA	No	White	NA	1	Primary	LIHC	No	Yes	G3	Liver	Hepatocellular Carcinoma	98
277	lihc_tcga_pan_can_atlas_2018	TCGA-G3-A3CK-01	-0.6539	TCGA-G3-A3CK	TCGA-G3-A3CK-01	61	STAGE I	7TH	Hepatocellular Carcinoma	LIHC	Hepatocellular Carcinoma	Alberta Health Services	585	-22462	1/16/12	0.0781	Male	G2	No	C22.0	8170-03-01	C22.0	Yes	Yes	207	No	HCC	39EB1DB0-2722-4AF4-8254-D0E10256C64D	M0	N0	T1	Tumor Free	NA	No	Asian	No	1	Primary	LIHC	No	Yes	G3	Liver	Hepatocellular Carcinoma	67
278	lihc_tcga_pan_can_atlas_2018	TCGA-G3-A5SI-01	0.8497	TCGA-G3-A5SI	TCGA-G3-A5SI-01	44	STAGE II	7TH	Hepatocellular Carcinoma	LIHC	Hepatocellular Carcinoma	Alberta Health Services	447	-16126	5/15/13	0.3209	Male	G2	No	C22.0	8170-03-01	C22.0	Yes	Yes	36	No	HCC	14201DA5-4446-47BE-AF72-120B7780C6BF	M0	N0	T2	With Tumor	NA	No	Asian	No	1	Primary	LIHC	No	Yes	G3	Liver	Hepatocellular Carcinoma	74
279	lihc_tcga_pan_can_atlas_2018	TCGA-G3-A5SJ-01	-0.4672	TCGA-G3-A5SJ	TCGA-G3-A5SJ-01	59	STAGE I	7TH	Hepatocellular Carcinoma	LIHC	Hepatocellular Carcinoma	Alberta Health Services	698	-21848	5/15/13	0.2052	Male	G2	No	C22.0	8170-03-01	C22.0	Yes	Yes	98	No	HCC	2C8A1E74-33DE-453F-8D1E-E226185E52FC	M0	NX	T1	With Tumor	NA	No	White	No	1	Primary	LIHC	No	Yes	G3	Liver	Hepatocellular Carcinoma	87
280	lihc_tcga_pan_can_atlas_2018	TCGA-G3-A5SK-01	-0.8609	TCGA-G3-A5SK	TCGA-G3-A5SK-01	58	STAGE I	7TH	Hepatocellular Carcinoma	LIHC	Hepatocellular Carcinoma	Alberta Health Services	744	-21320	5/15/13	NA	Male	G1	No	C22.0	8170-03-01	C22.0	Yes	No	89	Yes	HCC	24259D55-20AC-4359-861F-DCAD7AD88CEE	M0	NX	T1	Tumor Free	NA	No	White	No	1	Primary	NA	No	Yes	G3	Liver	Hepatocellular Carcinoma	67
281	lihc_tcga_pan_can_atlas_2018	TCGA-G3-A5SL-01	-0.8365	TCGA-G3-A5SL	TCGA-G3-A5SL-01	70	STAGE II	7TH	Hepatocellular Carcinoma	LIHC	Hepatocellular Carcinoma	Alberta Health Services	621	-25671	5/15/13	0.174	Male	G2	No	C22.0	8170-03-01	C22.0	Yes	Yes	124	No	HCC	9A56D8A8-DADD-442E-BC09-732CD619AEF7	M0	NX	T2	Tumor Free	NA	No	White	No	1	Primary	LIHC	Yes	No	G3	Liver	Hepatocellular Carcinoma	88
282	lihc_tcga_pan_can_atlas_2018	TCGA-G3-A5SM-01	-0.0341	TCGA-G3-A5SM	TCGA-G3-A5SM-01	58	STAGE II	7TH	Hepatocellular Carcinoma	LIHC	Hepatocellular Carcinoma	Alberta Health Services	520	-21236	5/15/13	0.1591	Male	G3	No	C22.0	8170-03-01	C22.0	Yes	Yes	112	Yes	HCC	D397E70F-C174-4656-9B7E-5E4C00754410	M0	NX	T2	Tumor Free	NA	No	White	No	1	Primary	LIHC	Yes	No	G3	Liver	Hepatocellular Carcinoma	106
283	lihc_tcga_pan_can_atlas_2018	TCGA-G3-A6UC-01	-0.7997	TCGA-G3-A6UC	TCGA-G3-A6UC-01	65	STAGE IIIB	7TH	Hepatocellular Carcinoma	LIHC	Hepatocellular Carcinoma	Alberta Health Services	671	-23793	2010-03-13	0.2504	Male	G2	No	C22.0	8170-03-01	C22.0	Yes	Yes	113	Yes	HCC	87AA894E-7676-40B7-9557-6541446D8CEA	M0	N0	T3B	With Tumor	NA	Yes	White	No	1	Primary	LIHC	Yes	No	G3	Liver	Hepatocellular Carcinoma	91
284	lihc_tcga_pan_can_atlas_2018	TCGA-G3-A7M5-01	-0.8543	TCGA-G3-A7M5	TCGA-G3-A7M5-01	76	STAGE I	7TH	Hepatocellular Carcinoma	LIHC	Hepatocellular Carcinoma	Alberta Health Services	447	-27963	2002-05-14	0.2592	Male	G2	No	C22.0	8170-03-01	C22.0	Yes	Yes	168	No	HCC	869F8A17-BCED-4002-BD60-99DF84A03B93	MX	NX	T1	Tumor Free	NA	No	Asian	No	1	Primary	LIHC	Yes	No	G3	Liver	Hepatocellular Carcinoma	68
285	lihc_tcga_pan_can_atlas_2018	TCGA-G3-A7M6-01	-0.3445	TCGA-G3-A7M6	TCGA-G3-A7M6-01	60	STAGE I	7TH	Hepatocellular Carcinoma	LIHC	Hepatocellular Carcinoma	Alberta Health Services	632	-22205	2002-05-14	0.2587	Female	G3	No	C22.0	8170-03-01	C22.0	Yes	Yes	83	Yes	HCC	2681F83D-233F-4EA2-B5E6-3C05AF81F123	MX	NX	T1	With Tumor	NA	No	White	No	1	Primary	LIHC	Yes	No	G3	Liver	Hepatocellular Carcinoma	77
286	lihc_tcga_pan_can_atlas_2018	TCGA-G3-A7M7-01	-0.8617	TCGA-G3-A7M7	TCGA-G3-A7M7-01	65	STAGE I	7TH	Hepatocellular Carcinoma	LIHC	Hepatocellular Carcinoma	Alberta Health Services	361	-24002	2002-05-14	0.0496	Male	G1	No	C22.0	8170-03-01	C22.0	Yes	Yes	67	No	HCC	3D048A45-3D5D-4563-ACC8-3C662861F18A	MX	NX	T1	Tumor Free	NA	No	White	No	1	Primary	LIHC	Yes	No	G3	Liver	Hepatocellular Carcinoma	77
287	lihc_tcga_pan_can_atlas_2018	TCGA-G3-A7M8-01	-0.7663	TCGA-G3-A7M8	TCGA-G3-A7M8-01	31	STAGE I	7TH	Hepatocellular Carcinoma	LIHC	Hepatocellular Carcinoma	Alberta Health Services	430	-11527	2002-05-14	0	Male	G1	No	C22.0	8170-03-01	C22.0	Yes	Yes	23	No	HCC	01CC571C-A47C-4548-9C14-5E51C79B095B	MX	NX	T1	Tumor Free	NA	No	Asian	No	1	Primary	LIHC	Yes	No	G3	Liver	Hepatocellular Carcinoma	NA
288	lihc_tcga_pan_can_atlas_2018	TCGA-G3-A7M9-01	3.617	TCGA-G3-A7M9	TCGA-G3-A7M9-01	70	STAGE IIIB	7TH	Hepatocellular Carcinoma	LIHC	Hepatocellular Carcinoma	Alberta Health Services	NA	-25588	2002-05-14	0.4412	Male	G2	No	C22.0	8170-03-01	C22.0	Yes	Yes	123	No	HCC	115B754D-8559-4F1D-AF44-FCD8C2CEF86A	MX	NX	T3B	NA	NA	Yes	White	No	1	Primary	LIHC	Yes	No	G3	Liver	Hepatocellular Carcinoma	73
289	lihc_tcga_pan_can_atlas_2018	TCGA-G3-AAUZ-01	-0.4008	TCGA-G3-AAUZ	TCGA-G3-AAUZ-01	48	STAGE I	7TH	Hepatocellular Carcinoma	LIHC	Hepatocellular Carcinoma	Alberta Health Services	480	-17760	7/14/14	0.2024	Male	G2	No	C22.0	8170-03-01	C22.0	Yes	Yes	81	No	HCC	D74DDBE2-5860-40B1-9BD8-99CC50F3392D	M0	N0	T1	Tumor Free	NA	No	NA	No	1	Primary	LIHC	Yes	No	G3	Liver	Hepatocellular Carcinoma	77
290	lihc_tcga_pan_can_atlas_2018	TCGA-G3-AAV0-01	-0.7713	TCGA-G3-AAV0	TCGA-G3-AAV0-01	58	STAGE I	7TH	Hepatocellular Carcinoma	LIHC	Hepatocellular Carcinoma	Alberta Health Services	476	-21249	7/14/14	0.1766	Male	G2	No	C22.0	8170-03-01	C22.0	Yes	Yes	162	No	HCC	6E657705-8579-433B-AF7A-B6155B599518	M0	N0	T1	Tumor Free	NA	No	Asian	No	1	Primary	LIHC	Yes	No	G3	Liver	Hepatocellular Carcinoma	58
291	lihc_tcga_pan_can_atlas_2018	TCGA-G3-AAV1-01	-0.4483	TCGA-G3-AAV1	TCGA-G3-AAV1-01	51	STAGE IIIC	7TH	Hepatocellular Carcinoma	LIHC	Hepatocellular Carcinoma	Alberta Health Services	NA	-18973	7/14/14	0.3641	Male	G3	No	C22.0	8170-03-01	C22.0	Yes	Yes	51	Yes	HCC	EE6D81BF-0470-4652-AFF0-D85F6AB67626	M0	N0	T4	With Tumor	NA	No	Asian	No	1	Primary	LIHC	Yes	No	G3	Liver	Hepatocellular Carcinoma	99
292	lihc_tcga_pan_can_atlas_2018	TCGA-G3-AAV2-01	-0.8824	TCGA-G3-AAV2	TCGA-G3-AAV2-01	50	STAGE I	7TH	Hepatocellular Carcinoma	LIHC	Hepatocellular Carcinoma	Alberta Health Services	372	-18363	7/15/14	0.2133	Male	G1	No	C22.0	8170-03-01	C22.0	Yes	Yes	46	No	HCC	1724C96A-2AA3-43D4-992A-08AF948C0F45	M0	N0	T1	Tumor Free	NA	No	White	No	1	Primary	LIHC	Yes	No	G3	Liver	Hepatocellular Carcinoma	NA
293	lihc_tcga_pan_can_atlas_2018	TCGA-G3-AAV3-01	0.007	TCGA-G3-AAV3	TCGA-G3-AAV3-01	58	STAGE II	7TH	Hepatocellular Carcinoma	LIHC	Hepatocellular Carcinoma	Alberta Health Services	412	-21449	7/15/14	0.1787	Female	G2	No	C22.0	8170-03-01	C22.0	Yes	Yes	83	No	HCC	EFC865FD-7C74-4361-9D7A-EEF923DBCD24	M0	N0	T2	Tumor Free	NA	No	White	No	1	Primary	LIHC	Yes	No	G3	Liver	Hepatocellular Carcinoma	85
294	lihc_tcga_pan_can_atlas_2018	TCGA-G3-AAV4-01	-0.657	TCGA-G3-AAV4	TCGA-G3-AAV4-01	83	STAGE I	7TH	Hepatocellular Carcinoma	LIHC	Hepatocellular Carcinoma	Alberta Health Services	NA	-30466	7/15/14	0.3684	Female	G1	No	C22.0	8170-03-01	C22.0	Yes	Yes	104	No	HCC	0955D871-5413-4AB2-8FDF-B4FEB3AEEF5D	M0	N0	T1	Tumor Free	NA	No	White	No	1	Primary	LIHC	Yes	No	G3	Liver	Hepatocellular Carcinoma	56
295	lihc_tcga_pan_can_atlas_2018	TCGA-G3-AAV5-01	-0.726	TCGA-G3-AAV5	TCGA-G3-AAV5-01	67	STAGE II	7TH	Hepatocellular Carcinoma	LIHC	Hepatocellular Carcinoma	Alberta Health Services	354	-24655	7/16/14	0.2757	Male	G2	No	C22.0	8170-03-01	C22.0	Yes	Yes	76	Yes	HCC	4DFF4242-4A53-4F46-B200-7ED83F6B7808	M0	N0	T2	With Tumor	NA	No	White	NA	1	Primary	LIHC	Yes	No	G3	Liver	Hepatocellular Carcinoma	88
296	lihc_tcga_pan_can_atlas_2018	TCGA-G3-AAV6-01	0.7639	TCGA-G3-AAV6	TCGA-G3-AAV6-01	53	STAGE IIIA	7TH	Hepatocellular Carcinoma	LIHC	Hepatocellular Carcinoma	Alberta Health Services	NA	-19556	7/16/14	0.6912	Female	G3	No	C22.0	8170-03-01	C22.0	Yes	Yes	64	Yes	HCC	A6733FA1-030A-45ED-9C24-0E64164D4998	M0	N0	T3A	With Tumor	NA	No	White	No	1	Primary	LIHC	Yes	No	G3	Liver	Hepatocellular Carcinoma	78
297	lihc_tcga_pan_can_atlas_2018	TCGA-G3-AAV7-01	2.0124	TCGA-G3-AAV7	TCGA-G3-AAV7-01	38	STAGE II	7TH	Hepatocellular Carcinoma	LIHC	Hepatocellular Carcinoma	Alberta Health Services	361	-14229	7/16/14	0.5017	Male	G2	No	C22.0	8170-03-01	C22.0	Yes	Yes	75	No	HCC	5D259F26-3BEF-4FE4-948B-495183F5F8BE	M0	N0	T2	Tumor Free	NA	No	Asian	No	1	Primary	LIHC	Yes	No	G3	Liver	Hepatocellular Carcinoma	58
298	lihc_tcga_pan_can_atlas_2018	TCGA-GJ-A3OU-01	-0.414	TCGA-GJ-A3OU	TCGA-GJ-A3OU-01	59	STAGE I	7TH	Hepatocellular Carcinoma	LIHC	Hepatocellular Carcinoma	ABS - IUPUI	879	-21671	2002-03-15	0.1474	Male	G2	No	C22.0	8174-03-01	C22.0	Yes	Yes	56	Yes	HCC	FB2ABC2A-ECF1-4184-912F-26A649F861FF	MX	NX	T1	Tumor Free	NA	No	White	No	1	Primary	LIHC	Yes	No	GJ	Liver	Hepatocellular Carcinoma	172
299	lihc_tcga_pan_can_atlas_2018	TCGA-GJ-A6C0-01	-0.1692	TCGA-GJ-A6C0	TCGA-GJ-A6C0-01	75	STAGE II	7TH	Hepatocellular Carcinoma	LIHC	Hepatocellular Carcinoma	ABS - IUPUI	NA	-27626	11/27/13	0.1557	Female	G2	No	C22.0	8170-03-01	C22.0	Yes	Yes	81	No	HCC	1B326242-4BE6-4F05-B5FB-07ED76B49850	MX	NX	T2	NA	NA	No	White	No	1	Primary	LIHC	Yes	No	GJ	Liver	Hepatocellular Carcinoma	90
300	lihc_tcga_pan_can_atlas_2018	TCGA-GJ-A9DB-01	-0.5074	TCGA-GJ-A9DB	TCGA-GJ-A9DB-01	68	STAGE I	7TH	Hepatocellular Carcinoma	LIHC	Hepatocellular Carcinoma	ABS - IUPUI	NA	-25020	2005-07-14	0.1389	Male	G2	No	C22.0	8170-03-01	C22.0	Yes	Yes	74	No	HCC	45F00F00-D793-4DCA-AEB9-7626D4575C90	MX	N0	T1	NA	NA	No	White	No	1	Primary	LIHC	Yes	No	GJ	Liver	Hepatocellular Carcinoma	96
301	lihc_tcga_pan_can_atlas_2018	TCGA-HP-A5MZ-01	-0.6671	TCGA-HP-A5MZ	TCGA-HP-A5MZ-01	78	STAGE I	6TH	Hepatocellular Carcinoma	LIHC	Hepatocellular Carcinoma	Ontario Institute for Cancer Research (OICR)	NA	-22702	9/26/13	0.0821	Male	G2	No	C22.0	8170-03-01	C22.0	Yes	Yes	46	No	HCC	2D00F09F-0074-46C8-B357-B5F33567762A	M0	NX	T1	Tumor Free	NA	No	NA	No	1	Primary	LIHC	No	Yes	HP	Liver	Hepatocellular Carcinoma	82
302	lihc_tcga_pan_can_atlas_2018	TCGA-HP-A5N0-01	-0.8962	TCGA-HP-A5N0	TCGA-HP-A5N0-01	90	NA	6TH	Hepatocellular Carcinoma	LIHC	Hepatocellular Carcinoma	Ontario Institute for Cancer Research (OICR)	NA	-32120	5/30/14	0.1655	Female	NA	No	C22.0	8174-03-01	C22.0	Yes	Yes	127	Yes	HCC	7F8E25D4-6021-4327-96AB-79B6FCC97A24	M0	NX	TX	With Tumor	NA	No	NA	No	1	Primary	LIHC	No	Yes	HP	Liver	Hepatocellular Carcinoma	65
303	lihc_tcga_pan_can_atlas_2018	TCGA-K7-A5RF-01	-0.8186	TCGA-K7-A5RF	TCGA-K7-A5RF-01	64	STAGE I	7TH	Hepatocellular Carcinoma	LIHC	Hepatocellular Carcinoma	ABS - Lahey Clinic	631	-23557	6/24/13	0.0001	Male	G1	No	C22.0	8170-03-01	C22.0	Yes	Yes	53	No	HCC	3134F7D1-3359-497A-B8BE-1F317D8DDAAA	MX	NX	T1	With Tumor	NA	No	White	No	1	Primary	LIHC	Yes	No	K7	Liver	Hepatocellular Carcinoma	75
304	lihc_tcga_pan_can_atlas_2018	TCGA-K7-A5RG-01	0.4976	TCGA-K7-A5RG	TCGA-K7-A5RG-01	66	STAGE I	7TH	Hepatocellular Carcinoma	LIHC	Hepatocellular Carcinoma	ABS - Lahey Clinic	519	-24218	6/21/13	0.001	Male	G1	No	C22.0	8170-03-01	C22.0	Yes	Yes	124	No	HCC	4FD3ED02-7B66-47BF-8B92-31FEE1093A87	MX	NX	T1	Tumor Free	NA	No	Black or African American	No	1	Primary	LIHC	Yes	No	K7	Liver	Hepatocellular Carcinoma	123
305	lihc_tcga_pan_can_atlas_2018	TCGA-K7-A6G5-01	-0.8275	TCGA-K7-A6G5	TCGA-K7-A6G5-01	66	STAGE I	7TH	Hepatocellular Carcinoma	LIHC	Hepatocellular Carcinoma	ABS - Lahey Clinic	512	-24233	2009-12-13	0.1482	Male	G2	No	C22.0	8170-03-01	C22.0	Yes	Yes	75	No	HCC	81EDDCDA-0069-4652-9DC6-8AAC89CBA1FF	MX	N0	T1	Tumor Free	NA	No	White	No	1	Primary	LIHC	Yes	No	K7	Liver	Hepatocellular Carcinoma	80
306	lihc_tcga_pan_can_atlas_2018	TCGA-K7-AAU7-01	-0.1923	TCGA-K7-AAU7	TCGA-K7-AAU7-01	61	STAGE II	7TH	Hepatocellular Carcinoma	LIHC	Hepatocellular Carcinoma	ABS - Lahey Clinic	359	-22476	8/18/14	0.1306	Male	G2	No	C22.0	8180-03-01	C22.0	Yes	Yes	62	Yes	HCC	1EACFCC0-1D05-4441-B3D8-B0790E1C40F1	MX	NX	T2A	NA	NA	No	White	No	1	Primary	LIHC	Yes	No	K7	Liver	Hepatocholangiocarcinoma (Mixed)	NA
307	lihc_tcga_pan_can_atlas_2018	TCGA-KR-A7K0-01	-0.4907	TCGA-KR-A7K0	TCGA-KR-A7K0-01	65	STAGE I	7TH	Hepatocellular Carcinoma	LIHC	Hepatocellular Carcinoma	University Of Michigan	NA	-23974	5/28/14	0.0403	Male	G1	No	C22.0	8170-03-01	C22.0	Yes	Yes	82	No	HCC	5A7706BA-3CEA-41EB-B78A-FD69206DAA93	M0	N0	T1	Tumor Free	NA	Yes	White	No	1	Primary	LIHC	No	Yes	KR	Liver	Hepatocellular Carcinoma	66
308	lihc_tcga_pan_can_atlas_2018	TCGA-KR-A7K2-01	-0.5961	TCGA-KR-A7K2	TCGA-KR-A7K2-01	64	STAGE I	7TH	Hepatocellular Carcinoma	LIHC	Hepatocellular Carcinoma	University Of Michigan	657	-23699	5/28/14	0.5762	Male	G1	No	C22.0	8180-03-01	C22.0	Yes	Yes	44	No	HCC	FBB398FE-2BA8-4845-8083-6533ECB4A52E	M0	N0	T1	Tumor Free	NA	No	White	No	1	Primary	LIHC	No	Yes	KR	Liver	Hepatocholangiocarcinoma (Mixed)	79
309	lihc_tcga_pan_can_atlas_2018	TCGA-KR-A7K7-01	0.2059	TCGA-KR-A7K7	TCGA-KR-A7K7-01	61	STAGE II	7TH	Hepatocellular Carcinoma	LIHC	Hepatocellular Carcinoma	University Of Michigan	951	-22587	5/27/14	0.5096	Female	G1	No	C22.0	8170-03-01	C22.0	Yes	Yes	61	Yes	HCC	7BA3D8F1-0C26-4C49-8D6B-0F2875B58DAF	M0	N0	T2	With Tumor	NA	Yes	White	No	1	Primary	LIHC	No	Yes	KR	Liver	Hepatocellular Carcinoma	125
310	lihc_tcga_pan_can_atlas_2018	TCGA-KR-A7K8-01	-0.4617	TCGA-KR-A7K8	TCGA-KR-A7K8-01	57	STAGE I	7TH	Hepatocellular Carcinoma	LIHC	Hepatocellular Carcinoma	University Of Michigan	906	-20914	5/28/14	0.1573	Male	G1	No	C22.0	8170-03-01	C22.0	Yes	Yes	50	No	HCC	4B0E544C-4090-4EBB-B3E5-2623AA91356C	M0	N0	T1	Tumor Free	NA	No	NA	No	1	Primary	LIHC	No	Yes	KR	Liver	Hepatocellular Carcinoma	109
311	lihc_tcga_pan_can_atlas_2018	TCGA-LG-A6GG-01	-0.5947	TCGA-LG-A6GG	TCGA-LG-A6GG-01	79	STAGE II	7TH	Hepatocellular Carcinoma	LIHC	Hepatocellular Carcinoma	Hartford Hospital	387	-28871	9/25/13	0.4875	Female	G2	No	C22.0	8170-03-01	C22.0	Yes	Yes	179	No	HCC	C618DA6D-3C66-4A6A-8832-3526A3B75410	M0	NX	T2	Tumor Free	NA	Yes	White	No	1	Primary	LIHC	Yes	No	LG	Liver	Hepatocellular Carcinoma	65
312	lihc_tcga_pan_can_atlas_2018	TCGA-LG-A9QC-01	-0.8057	TCGA-LG-A9QC	TCGA-LG-A9QC-01	48	STAGE I	7TH	Hepatocellular Carcinoma	LIHC	Hepatocellular Carcinoma	Hartford Hospital	425	-17842	2005-07-14	0.2744	Male	G2	No	C22.0	8170-03-01	C22.0	Yes	Yes	44	No	HCC	8C2783EF-AA41-44C9-BE87-FA4C84108F1E	M0	NX	T1	Tumor Free	NA	No	White	No	1	Primary	LIHC	Yes	No	LG	Liver	Hepatocellular Carcinoma	103
313	lihc_tcga_pan_can_atlas_2018	TCGA-LG-A9QD-01	-0.8693	TCGA-LG-A9QD	TCGA-LG-A9QD-01	68	STAGE IIIA	7TH	Hepatocellular Carcinoma	LIHC	Hepatocellular Carcinoma	Hartford Hospital	366	-24969	2005-07-14	0.0995	Male	G2	No	C22.0	8170-03-01	C22.0	Yes	Yes	98	No	HCC	948A9BBC-60B0-4FB7-A707-76BC41294217	M0	N0	T3A	With Tumor	NA	No	White	No	1	Primary	LIHC	Yes	No	LG	Liver	Hepatocellular Carcinoma	74
314	lihc_tcga_pan_can_atlas_2018	TCGA-MI-A75C-01	-0.6274	TCGA-MI-A75C	TCGA-MI-A75C-01	64	STAGE I	7TH	Hepatocellular Carcinoma	LIHC	Hepatocellular Carcinoma	BLN - Baylor	291	-23441	11/19/13	0.1383	Male	G3	No	C22.0	8170-03-01	C22.0	Yes	Yes	108	No	HCC	A6C0DEF6-7649-485A-A679-50DAFB5EADE5	M0	N0	T1	Tumor Free	NA	No	White	No	1	Primary	LIHC	No	Yes	MI	Liver	Hepatocellular Carcinoma	84
315	lihc_tcga_pan_can_atlas_2018	TCGA-MI-A75E-01	-0.7461	TCGA-MI-A75E	TCGA-MI-A75E-01	61	STAGE IIIC	7TH	Hepatocellular Carcinoma	LIHC	Hepatocellular Carcinoma	BLN - Baylor	507	-22457	11/19/13	0.1609	Male	G2	No	C22.0	8170-03-01	C22.0	Yes	Yes	117	No	HCC	010D5817-9A3F-4A06-8643-653116C044FF	M0	N0	T4	Tumor Free	NA	No	White	No	1	Primary	LIHC	No	Yes	MI	Liver	Hepatocellular Carcinoma	103
316	lihc_tcga_pan_can_atlas_2018	TCGA-MI-A75G-01	-0.7481	TCGA-MI-A75G	TCGA-MI-A75G-01	63	STAGE II	7TH	Hepatocellular Carcinoma	LIHC	Hepatocellular Carcinoma	BLN - Baylor	698	-23284	11/20/13	0.4654	Male	G2	No	C22.0	8170-03-01	C22.0	Yes	Yes	225	No	HCC	22DD3876-1F2C-4DDD-8FAE-F5FB820993BA	M0	N0	T2	Tumor Free	NA	No	White	No	1	Primary	LIHC	No	Yes	MI	Liver	Hepatocellular Carcinoma	69
317	lihc_tcga_pan_can_atlas_2018	TCGA-MI-A75H-01	-0.7622	TCGA-MI-A75H	TCGA-MI-A75H-01	77	NA	7TH	Hepatocellular Carcinoma	LIHC	Hepatocellular Carcinoma	BLN - Baylor	747	-28371	11/20/13	0.1588	Male	NA	No	C22.0	8170-03-01	C22.0	Yes	Yes	118	Yes	HCC	F3F6BA92-C68F-4313-99F4-0281272E02B6	MX	NX	NA	Tumor Free	NA	Yes	White	No	1	Primary	LIHC	No	Yes	MI	Liver	Hepatocellular Carcinoma	84
318	lihc_tcga_pan_can_atlas_2018	TCGA-MI-A75I-01	-0.2552	TCGA-MI-A75I	TCGA-MI-A75I-01	61	NA	7TH	Hepatocellular Carcinoma	LIHC	Hepatocellular Carcinoma	BLN - Baylor	630	-22341	11/20/13	0.3185	Male	G1	No	C22.0	8170-03-01	C22.0	Yes	Yes	158	Yes	HCC	55E53229-C58F-4922-8869-0F5E2F6C2D7D	MX	NX	T2	NA	NA	No	Black or African American	No	1	Primary	LIHC	No	Yes	MI	Liver	Hepatocellular Carcinoma	100
319	lihc_tcga_pan_can_atlas_2018	TCGA-MR-A520-01	-0.8288	TCGA-MR-A520	TCGA-MR-A520-01	58	STAGE I	7TH	Hepatocellular Carcinoma	LIHC	Hepatocellular Carcinoma	University of Minnesota	229	-21398	2009-11-12	0	Male	G1	No	C22.0	8170-03-01	C22.0	Yes	Yes	17	No	HCC	25E893AD-A0FD-45AE-9AA9-9BCD7C2EC8E5	MX	NX	T1	Tumor Free	NA	No	White	No	1	Primary	LIHC	Yes	No	MR	Liver	Hepatocellular Carcinoma	104
320	lihc_tcga_pan_can_atlas_2018	TCGA-NI-A4U2-01	-0.6628	TCGA-NI-A4U2	TCGA-NI-A4U2-01	71	STAGE IIIA	6TH	Hepatocellular Carcinoma	LIHC	Hepatocellular Carcinoma	Roswell Park	NA	-26011	6/28/13	0.1269	Male	G1	No	C22.0	8170-03-01	C22.0	Yes	Yes	111	Yes	HCC	9AEA3437-572A-48C6-BEB9-9BDBCB243875	MX	NX	T3	With Tumor	NA	No	White	No	1	Primary	LIHC	No	Yes	NI	Liver	Hepatocellular Carcinoma	82
321	lihc_tcga_pan_can_atlas_2018	TCGA-NI-A8LF-01	-0.748	TCGA-NI-A8LF	TCGA-NI-A8LF-01	74	STAGE I	7TH	Hepatocellular Carcinoma	LIHC	Hepatocellular Carcinoma	Roswell Park	799	-27162	2004-03-14	0.4651	Male	G3	No	C22.0	8170-03-01	C22.0	Yes	Yes	93	No	HCC	420DC176-E9A8-484B-BFA3-1B84E039C26B	MX	NX	T1	Tumor Free	NA	No	White	No	1	Primary	LIHC	No	Yes	NI	Liver	Hepatocellular Carcinoma	104
322	lihc_tcga_pan_can_atlas_2018	TCGA-O8-A75V-01	-0.7199	TCGA-O8-A75V	TCGA-O8-A75V-01	54	STAGE I	7TH	Hepatocellular Carcinoma	LIHC	Hepatocellular Carcinoma	Saint Mary's Health Care	538	-19850	10/29/13	0.2609	Male	G2	No	C22.0	8170-03-01	C22.0	Yes	Yes	68	No	HCC	76CC9C06-0827-465E-BAB3-5F4115295EBE	MX	NX	T1	Tumor Free	NA	No	NA	No	1	Primary	LIHC	Yes	No	O8	Liver	Hepatocellular Carcinoma	92
323	lihc_tcga_pan_can_atlas_2018	TCGA-PD-A5DF-01	-0.4426	TCGA-PD-A5DF	TCGA-PD-A5DF-01	58	STAGE IIIB	6TH	Hepatocellular Carcinoma	LIHC	Hepatocellular Carcinoma	Fox Chase	NA	-21414	4/30/13	0.1803	Female	G2	No	C22.0	8170-03-01	C22.0	Yes	Yes	41	No	HCC	1987B453-F97D-45C7-9C89-B9A33313D645	M0	N0	T4	With Tumor	NA	No	White	No	1	Primary	LIHC	No	Yes	PD	Liver	Hepatocellular Carcinoma	72
324	lihc_tcga_pan_can_atlas_2018	TCGA-QA-A7B7-01	1.8915	TCGA-QA-A7B7	TCGA-QA-A7B7-01	48	STAGE II	7TH	Hepatocellular Carcinoma	LIHC	Hepatocellular Carcinoma	Emory University	94	-17636	12/23/13	0.2544	Male	G2	No	C22.0	8170-03-01	C22.0	Yes	Yes	79	Yes	HCC	B0952FD6-62EE-44EF-9A2A-E5262ED4721A	MX	NX	T2	Tumor Free	NA	No	Black or African American	No	1	Primary	LIHC	Yes	No	QA	Liver	Hepatocellular Carcinoma	108
325	lihc_tcga_pan_can_atlas_2018	TCGA-RC-A6M3-01	1.0279	TCGA-RC-A6M3	TCGA-RC-A6M3-01	24	STAGE II	6TH	Hepatocellular Carcinoma	LIHC	Hepatocellular Carcinoma	University of Utah	0	-8899	2007-09-15	0.4863	Male	G3	No	C22.0	8170-03-01	C22.0	Yes	Yes	73	NA	HCC	C6A74DB2-CF97-4C7B-BE8C-557EE27E1D43	M0	N0	T2	NA	NA	No	American Indian or Alaska Native	NA	1	Primary	LIHC	No	Yes	RC	Liver	Hepatocellular Carcinoma	NA
326	lihc_tcga_pan_can_atlas_2018	TCGA-RC-A6M4-01	-0.6	TCGA-RC-A6M4	TCGA-RC-A6M4-01	74	STAGE IIIA	7TH	Hepatocellular Carcinoma	LIHC	Hepatocellular Carcinoma	University of Utah	22	-27327	2007-09-15	0.4046	Female	G2	No	C22.0	8170-03-01	C22.0	Yes	Yes	157	NA	HCC	2D1DC64D-27DE-4C83-A7FA-88DA5B48BF24	MX	NX	T3	NA	NA	No	White	NA	1	Primary	LIHC	No	Yes	RC	Liver	Hepatocellular Carcinoma	87
327	lihc_tcga_pan_can_atlas_2018	TCGA-RC-A6M6-01	1.0867	TCGA-RC-A6M6	TCGA-RC-A6M6-01	75	STAGE II	7TH	Hepatocellular Carcinoma	LIHC	Hepatocellular Carcinoma	University of Utah	9	-27649	2007-09-15	0.2793	Male	G3	No	C22.0	8170-03-01	C22.0	Yes	Yes	180	NA	HCC	A62F065E-7491-493A-87B3-D213CD87091D	M0	NX	T2	NA	NA	No	White	NA	1	Primary	LIHC	No	Yes	RC	Liver	Hepatocellular Carcinoma	NA
328	lihc_tcga_pan_can_atlas_2018	TCGA-RC-A7S9-01	0.3259	TCGA-RC-A7S9	TCGA-RC-A7S9-01	47	STAGE I	7TH	Hepatocellular Carcinoma	LIHC	Hepatocellular Carcinoma	University of Utah	640	-17403	7/21/14	0.1606	Female	G3	No	C22.0	8170-03-01	C22.0	Yes	Yes	56	No	HCC	F5DE6712-4DE4-43DE-8EB5-EC2A798C8438	M0	N0	T1	Tumor Free	NA	No	Asian	No	1	Primary	LIHC	Yes	No	RC	Liver	Hepatocellular Carcinoma	58
329	lihc_tcga_pan_can_atlas_2018	TCGA-RC-A7SB-01	-0.0935	TCGA-RC-A7SB	TCGA-RC-A7SB-01	53	STAGE II	7TH	Hepatocellular Carcinoma	LIHC	Hepatocellular Carcinoma	University of Utah	588	-19698	7/21/14	0.1806	Male	G2	No	C22.0	8170-03-01	C22.0	Yes	Yes	56	No	HCC	26D93D77-AB66-45AA-A162-98D091221AFB	M0	N0	T2	Tumor Free	NA	No	Asian	No	1	Primary	LIHC	Yes	No	RC	Liver	Hepatocellular Carcinoma	61
330	lihc_tcga_pan_can_atlas_2018	TCGA-RC-A7SF-01	-0.5056	TCGA-RC-A7SF	TCGA-RC-A7SF-01	66	STAGE I	7TH	Hepatocellular Carcinoma	LIHC	Hepatocellular Carcinoma	University of Utah	579	-24432	7/21/14	0.246	Male	G2	No	C22.0	8170-03-01	C22.0	Yes	Yes	76	Yes	HCC	714A6878-ED2A-47F3-9755-B705AC144D68	M0	N0	T1	With Tumor	NA	No	Asian	No	1	Primary	LIHC	Yes	No	RC	Liver	Hepatocellular Carcinoma	76
331	lihc_tcga_pan_can_atlas_2018	TCGA-RC-A7SH-01	-0.3209	TCGA-RC-A7SH	TCGA-RC-A7SH-01	42	STAGE II	7TH	Hepatocellular Carcinoma	LIHC	Hepatocellular Carcinoma	University of Utah	468	-15560	7/21/14	0.3846	Male	G3	No	C22.0	8174-03-01	C22.0	Yes	Yes	60	Yes	HCC	32A98B3D-4CBD-4DCC-AC71-428FAFC5E1C3	M0	N0	T2	With Tumor	NA	No	Asian	No	1	Primary	LIHC	Yes	No	RC	Liver	Hepatocellular Carcinoma	68
332	lihc_tcga_pan_can_atlas_2018	TCGA-RC-A7SK-01	-0.7085	TCGA-RC-A7SK	TCGA-RC-A7SK-01	59	STAGE I	7TH	Hepatocellular Carcinoma	LIHC	Hepatocellular Carcinoma	University of Utah	472	-21814	7/21/14	0.3095	Male	G3	No	C22.0	8170-03-01	C22.0	Yes	Yes	135	Yes	HCC	ACFD58EB-C546-49C3-A846-684F22428219	M0	N0	T1	Tumor Free	NA	No	Asian	No	1	Primary	LIHC	Yes	No	RC	Liver	Hepatocellular Carcinoma	60
333	lihc_tcga_pan_can_atlas_2018	TCGA-RG-A7D4-01	-0.1305	TCGA-RG-A7D4	TCGA-RG-A7D4-01	69	STAGE II	7TH	Hepatocellular Carcinoma	LIHC	Hepatocellular Carcinoma	Montefiore Medical Center	1098	-25302	6/27/14	0.4577	Male	G2	No	C22.0	8170-03-01	C22.0	Yes	Yes	92	No	HCC	08CBBB39-D05A-48B0-A966-5212C5923C8B	M0	N0	T2	Tumor Free	NA	No	Black or African American	No	1	Primary	LIHC	Yes	No	RG	Liver	Hepatocellular Carcinoma	87
334	lihc_tcga_pan_can_atlas_2018	TCGA-UB-A7MA-01	0.0718	TCGA-UB-A7MA	TCGA-UB-A7MA-01	62	STAGE II	7TH	Hepatocellular Carcinoma	LIHC	Hepatocellular Carcinoma	UCSF	535	-22843	2008-12-14	0.4301	Female	G2	No	C22.0	8180-03-01	C22.0	Yes	Yes	70	Yes	HCC	10179EFC-A091-4119-8EC2-30DB6269D674	M0	N0	T2B	With Tumor	NA	No	White	No	1	Primary	LIHC	Yes	No	UB	Liver	Hepatocholangiocarcinoma (Mixed)	85
335	lihc_tcga_pan_can_atlas_2018	TCGA-UB-A7MB-01	0.6778	TCGA-UB-A7MB	TCGA-UB-A7MB-01	24	STAGE II	7TH	Hepatocellular Carcinoma	LIHC	Hepatocellular Carcinoma	UCSF	601	-8951	8/15/14	0.1698	Male	G3	No	C22.0	8170-03-01	C22.0	Yes	Yes	1323	Yes	HCC	AF1E56AF-410C-4CAD-A4E8-1C6937F1A350	MX	NX	T2	With Tumor	NA	No	White	No	1	Primary	LIHC	Yes	No	UB	Liver	Hepatocellular Carcinoma	62
336	lihc_tcga_pan_can_atlas_2018	TCGA-UB-A7MC-01	0.8226	TCGA-UB-A7MC	TCGA-UB-A7MC-01	59	STAGE IIIA	7TH	Hepatocellular Carcinoma	LIHC	Hepatocellular Carcinoma	UCSF	500	-21733	8/15/14	0.4477	Male	G3	No	C22.0	8170-03-01	C22.0	Yes	Yes	63	Yes	HCC	F82AFF25-0725-48D1-AEFD-D60800F7D1AB	MX	N0	T3A	NA	NA	No	White	No	1	Primary	LIHC	Yes	No	UB	Liver	Hepatocellular Carcinoma	78
337	lihc_tcga_pan_can_atlas_2018	TCGA-UB-A7MD-01	-0.5737	TCGA-UB-A7MD	TCGA-UB-A7MD-01	67	STAGE I	7TH	Hepatocellular Carcinoma	LIHC	Hepatocellular Carcinoma	UCSF	NA	-24717	8/15/14	0.1905	Male	G3	No	C22.0	8170-03-01	C22.0	Yes	Yes	105	No	HCC	C49B41BF-0025-4682-966B-CFE8FB2B2546	MX	N0	T1	Tumor Free	NA	No	Black or African American	No	1	Primary	LIHC	Yes	No	UB	Liver	Hepatocellular Carcinoma	57
338	lihc_tcga_pan_can_atlas_2018	TCGA-UB-A7ME-01	-0.4109	TCGA-UB-A7ME	TCGA-UB-A7ME-01	51	STAGE I	7TH	Hepatocellular Carcinoma	LIHC	Hepatocellular Carcinoma	UCSF	486	-18846	8/16/14	0.4304	Male	G2	No	C22.0	8170-03-01	C22.0	Yes	Yes	80	No	HCC	BE1240F0-34DC-4205-B152-C26F11D28462	MX	NX	T1	Tumor Free	NA	No	Asian	No	1	Primary	LIHC	Yes	No	UB	Liver	Hepatocellular Carcinoma	75
339	lihc_tcga_pan_can_atlas_2018	TCGA-UB-A7MF-01	-0.0622	TCGA-UB-A7MF	TCGA-UB-A7MF-01	56	STAGE IIIA	7TH	Hepatocellular Carcinoma	LIHC	Hepatocellular Carcinoma	UCSF	NA	-20815	8/16/14	0.2654	Male	G2	No	C22.0	8170-03-01	C22.0	Yes	Yes	101	Yes	HCC	8EEF926B-F316-4FDB-B84A-262010258FEB	MX	NX	T3A	With Tumor	NA	Yes	White	No	1	Primary	LIHC	Yes	No	UB	Liver	Hepatocellular Carcinoma	95
340	lihc_tcga_pan_can_atlas_2018	TCGA-UB-AA0U-01	0.1931	TCGA-UB-AA0U	TCGA-UB-AA0U-01	60	STAGE II	7TH	Hepatocellular Carcinoma	LIHC	Hepatocellular Carcinoma	UCSF	327	-21985	8/16/14	0.4287	Male	G2	No	C22.0	8170-03-01	C22.0	Yes	Yes	72	Yes	HCC	AE8D4B34-D40A-482D-9D45-23242843DF00	MX	NX	T2	With Tumor	NA	No	White	No	1	Primary	LIHC	Yes	No	UB	Liver	Hepatocellular Carcinoma	93
341	lihc_tcga_pan_can_atlas_2018	TCGA-UB-AA0V-01	-0.8767	TCGA-UB-AA0V	TCGA-UB-AA0V-01	69	STAGE I	7TH	Hepatocellular Carcinoma	LIHC	Hepatocellular Carcinoma	UCSF	314	-25340	8/16/14	0	Female	G1	No	C22.0	8170-03-01	C22.0	Yes	Yes	33	No	HCC	EA214F79-0F6B-403F-8693-C844BF4B77CB	MX	NX	T0	Tumor Free	NA	Yes	White	No	1	Primary	LIHC	Yes	No	UB	Liver	Hepatocellular Carcinoma	57
342	lihc_tcga_pan_can_atlas_2018	TCGA-WJ-A86L-01	-0.4633	TCGA-WJ-A86L	TCGA-WJ-A86L-01	68	STAGE I	7TH	Hepatocellular Carcinoma	LIHC	Hepatocellular Carcinoma	Greenville Health System	345	-25018	5/29/14	0.1545	Female	G2	No	C22.0	8310-03-01	C22.0	Yes	Yes	121	No	HCC	63D475EF-8F26-45ED-AE80-CFA87E68B2F5	MX	NX	T1	NA	NA	No	White	No	1	Primary	LIHC	Yes	No	WJ	Liver	Hepatocellular Carcinoma	56
343	lihc_tcga_pan_can_atlas_2018	TCGA-WQ-A9G7-01	0.9872	TCGA-WQ-A9G7	TCGA-WQ-A9G7-01	71	NA	7TH	Hepatocellular Carcinoma	LIHC	Hepatocellular Carcinoma	University of Kansas	30	NA	5/21/14	0.4075	Female	G3	No	C22.0	8170-03-01	C22.0	Yes	Yes	452	No	HCC	491A3734-DCB8-4779-B098-0B5567F13F87	M0	NX	T3A	Tumor Free	NA	No	White	No	1	Primary	LIHC	No	Yes	WQ	Liver	Hepatocellular Carcinoma	69
344	lihc_tcga_pan_can_atlas_2018	TCGA-WQ-AB4B-01	-0.6014	TCGA-WQ-AB4B	TCGA-WQ-AB4B-01	62	STAGE II	7TH	Hepatocellular Carcinoma	LIHC	Hepatocellular Carcinoma	University of Kansas	395	-22769	6/18/14	0.3343	Male	G2	No	C22.0	8170-03-01	C22.0	Yes	Yes	67	Yes	HCC	D5471A2B-F14C-44DE-9142-5A5FB07B6FC2	M0	NX	T2	Tumor Free	NA	No	White	No	1	Primary	LIHC	No	Yes	WQ	Liver	Hepatocellular Carcinoma	122
345	lihc_tcga_pan_can_atlas_2018	TCGA-WX-AA44-01	-0.408	TCGA-WX-AA44	TCGA-WX-AA44-01	64	STAGE I	7TH	Hepatocellular Carcinoma	LIHC	Hepatocellular Carcinoma	Yale University	615	-23654	4/21/14	0.1867	Female	G3	No	C22.0	8170-03-01	C22.0	Yes	Yes	70	NA	HCC	5436FAFB-BC16-4450-AC8B-568E1E5EE5FE	MX	NX	T1	With Tumor	NA	No	White	Yes	1	Primary	LIHC	Yes	No	WX	Liver	Hepatocellular Carcinoma	61
346	lihc_tcga_pan_can_atlas_2018	TCGA-WX-AA46-01	-0.8506	TCGA-WX-AA46	TCGA-WX-AA46-01	61	STAGE II	7TH	Hepatocellular Carcinoma	LIHC	Hepatocellular Carcinoma	Yale University	756	-22639	2006-10-14	0.0543	Male	G1	No	C22.0	8170-03-01	C22.0	Yes	Yes	62	No	HCC	02C41E28-CF14-42E2-9E15-F43248AE16E0	MX	NX	T2	Tumor Free	NA	No	White	No	1	Primary	LIHC	No	Yes	WX	Liver	Hepatocellular Carcinoma	75
347	lihc_tcga_pan_can_atlas_2018	TCGA-WX-AA47-01	-0.6689	TCGA-WX-AA47	TCGA-WX-AA47-01	33	STAGE IIIA	7TH	Hepatocellular Carcinoma	LIHC	Hepatocellular Carcinoma	Yale University	NA	-12056	2006-10-14	0.23	Female	G2	No	C22.0	8170-03-01	C22.0	Yes	Yes	39	Yes	HCC	39E147C9-2ACB-4BA8-A991-E43E1719B2D8	MX	NX	T3A	With Tumor	NA	No	White	Yes	1	Primary	LIHC	No	Yes	WX	Liver	Hepatocellular Carcinoma	63
348	lihc_tcga_pan_can_atlas_2018	TCGA-XR-A8TD-01	0.0808	TCGA-XR-A8TD	TCGA-XR-A8TD-01	49	STAGE IIIB	7TH	Hepatocellular Carcinoma	LIHC	Hepatocellular Carcinoma	University of Sao Paulo	1030	-17908	5/20/15	0.2393	Female	G3	No	C22.0	8174-03-01	C22.0	Yes	Yes	51	No	HCC	574BA00B-FEE6-4AAB-AC01-6FFAF8FDC0C5	M0	N0	T3	Tumor Free	NA	No	White	No	1	Primary	LIHC	No	Yes	XR	Liver	Hepatocellular Carcinoma	69
349	lihc_tcga_pan_can_atlas_2018	TCGA-XR-A8TE-01	-0.8421	TCGA-XR-A8TE	TCGA-XR-A8TE-01	16	STAGE IIIA	7TH	Hepatocellular Carcinoma	LIHC	Hepatocellular Carcinoma	University of Sao Paulo	925	-5862	5/20/15	0.2089	Male	G1	No	C22.0	8170-03-01	C22.0	Yes	Yes	12	Yes	HCC	EC4B4D34-2576-4412-B036-7460E64F4398	MX	N0	T3	With Tumor	NA	No	White	No	1	Primary	LIHC	No	Yes	XR	Liver	Hepatocellular Carcinoma	43
350	lihc_tcga_pan_can_atlas_2018	TCGA-XR-A8TF-01	-0.5982	TCGA-XR-A8TF	TCGA-XR-A8TF-01	74	STAGE I	7TH	Hepatocellular Carcinoma	LIHC	Hepatocellular Carcinoma	University of Sao Paulo	NA	-27145	5/20/15	0.5159	Male	G1	No	C22.0	8170-03-01	C22.0	Yes	Yes	134	Yes	HCC	1E9F910C-82C0-4222-A62F-B656839307FC	MX	NX	T1	Tumor Free	NA	No	White	No	1	Primary	LIHC	No	Yes	XR	Liver	Hepatocellular Carcinoma	57
351	lihc_tcga_pan_can_atlas_2018	TCGA-XR-A8TG-01	0.0626	TCGA-XR-A8TG	TCGA-XR-A8TG-01	58	STAGE I	7TH	Hepatocellular Carcinoma	LIHC	Hepatocellular Carcinoma	University of Sao Paulo	898	-21544	5/20/15	0.2033	Male	G2	No	C22.0	8170-03-01	C22.0	Yes	Yes	78	Yes	HCC	1D7D5166-6582-4EA1-B242-37C2C3919A3C	M0	NX	T1	Tumor Free	NA	Yes	White	Yes	1	Primary	LIHC	No	Yes	XR	Liver	Hepatocellular Carcinoma	71
352	lihc_tcga_pan_can_atlas_2018	TCGA-YA-A8S7-01	1.7166	TCGA-YA-A8S7	TCGA-YA-A8S7-01	68	STAGE IIIA	7TH	Hepatocellular Carcinoma	LIHC	Hepatocellular Carcinoma	Spectrum Health	NA	-25188	2004-08-14	0.2706	Male	G3	No	C22.0	8170-03-01	C22.0	Yes	Yes	70	Yes	HCC	BB2069D3-E699-4A8A-BB61-B3C28B98A66B	MX	N0	T3A	With Tumor	NA	No	White	No	1	Primary	LIHC	No	Yes	YA	Liver	Hepatocellular Carcinoma	73
353	lihc_tcga_pan_can_atlas_2018	TCGA-ZP-A9CV-01	-0.7743	TCGA-ZP-A9CV	TCGA-ZP-A9CV-01	59	NA	7TH	Hepatocellular Carcinoma	LIHC	Hepatocellular Carcinoma	Medical College of Wisconsin	142	-21633	3/28/14	0.153	Male	G1	No	C22.0	8170-03-01	C22.0	Yes	Yes	104	No	HCC	91909C63-DEBC-42AD-B4BE-56870195BDCB	MX	NX	T1	Tumor Free	NA	No	White	No	1	Primary	LIHC	No	Yes	ZP	Liver	Hepatocellular Carcinoma	59
354	lihc_tcga_pan_can_atlas_2018	TCGA-ZP-A9CY-01	-0.5641	TCGA-ZP-A9CY	TCGA-ZP-A9CY-01	66	NA	7TH	Hepatocellular Carcinoma	LIHC	Hepatocellular Carcinoma	Medical College of Wisconsin	782	-24223	3/28/14	0.0245	Female	G1	No	C22.0	8170-03-01	C22.0	Yes	Yes	82	No	HCC	34FD27CE-930A-4F29-8A6E-DAE4949D92EB	MX	NX	T1	Tumor Free	NA	No	White	No	1	Primary	LIHC	No	Yes	ZP	Liver	Hepatocellular Carcinoma	83
355	lihc_tcga_pan_can_atlas_2018	TCGA-ZP-A9CZ-01	0.6636	TCGA-ZP-A9CZ	TCGA-ZP-A9CZ-01	72	NA	7TH	Hepatocellular Carcinoma	LIHC	Hepatocellular Carcinoma	Medical College of Wisconsin	706	-26403	3/28/14	0.1809	Male	G1	No	C22.0	8170-03-01	C22.0	Yes	Yes	48	No	HCC	22077056-067D-4DB5-98E5-106778CECA56	MX	NX	T1	Tumor Free	NA	No	Asian	No	1	Primary	LIHC	No	Yes	ZP	Liver	Hepatocellular Carcinoma	73
356	lihc_tcga_pan_can_atlas_2018	TCGA-ZP-A9D0-01	-0.7999	TCGA-ZP-A9D0	TCGA-ZP-A9D0-01	67	NA	7TH	Hepatocellular Carcinoma	LIHC	Hepatocellular Carcinoma	Medical College of Wisconsin	1091	-24525	3/28/14	0.1723	Female	G1	No	C22.0	8170-03-01	C22.0	Yes	Yes	52	No	HCC	396EF7C2-343E-4D5C-9B20-ADC0A52C1978	MX	NX	T1	Tumor Free	NA	No	Black or African American	No	1	Primary	LIHC	No	Yes	ZP	Liver	Hepatocellular Carcinoma	78
357	lihc_tcga_pan_can_atlas_2018	TCGA-ZP-A9D1-01	-0.7925	TCGA-ZP-A9D1	TCGA-ZP-A9D1-01	56	NA	7TH	Hepatocellular Carcinoma	LIHC	Hepatocellular Carcinoma	Medical College of Wisconsin	21	-20584	3/28/14	0.5078	Female	G2	No	C22.0	8170-03-01	C22.0	Yes	Yes	120	No	HCC	447AC9E3-0533-461A-BC92-906A7B2180C3	MX	NX	T1	Tumor Free	NA	Yes	White	No	1	Primary	LIHC	No	Yes	ZP	Liver	Hepatocellular Carcinoma	130
358	lihc_tcga_pan_can_atlas_2018	TCGA-ZP-A9D2-01	-0.1748	TCGA-ZP-A9D2	TCGA-ZP-A9D2-01	51	NA	7TH	Hepatocellular Carcinoma	LIHC	Hepatocellular Carcinoma	Medical College of Wisconsin	743	-18717	3/28/14	0.282	Male	G2	No	C22.0	8170-03-01	C22.0	Yes	Yes	55	No	HCC	CBB89556-D783-4E70-8DB4-EF53E9A45922	MX	NX	T2	With Tumor	NA	No	White	No	1	Primary	LIHC	No	Yes	ZP	Liver	Hepatocellular Carcinoma	74
359	lihc_tcga_pan_can_atlas_2018	TCGA-ZP-A9D4-01	-0.6653	TCGA-ZP-A9D4	TCGA-ZP-A9D4-01	64	NA	7TH	Hepatocellular Carcinoma	LIHC	Hepatocellular Carcinoma	Medical College of Wisconsin	395	-23656	3/28/14	0.1411	Female	G1	No	C22.0	8170-03-01	C22.0	Yes	Yes	61	No	HCC	4244912D-8527-410C-A084-A56C55EB1F82	MX	NX	T1	Tumor Free	NA	No	White	No	1	Primary	LIHC	No	Yes	ZP	Liver	Hepatocellular Carcinoma	55
360	lihc_tcga_pan_can_atlas_2018	TCGA-ZS-A9CD-01	-0.8819	TCGA-ZS-A9CD	TCGA-ZS-A9CD-01	73	STAGE II	7TH	Hepatocellular Carcinoma	LIHC	Hepatocellular Carcinoma	Tayside Tissue Bank	NA	-26915	4/30/14	0.1593	Male	G2	No	C22.0	8170-03-01	C22.0	Yes	Yes	92	Yes	HCC	9197CA4C-E48C-43AF-BA61-D894FAF3CC24	MX	NX	T2	NA	NA	No	White	No	1	Primary	LIHC	No	Yes	ZS	Liver	Hepatocellular Carcinoma	NA
361	lihc_tcga_pan_can_atlas_2018	TCGA-ZS-A9CE-01	-0.6741	TCGA-ZS-A9CE	TCGA-ZS-A9CE-01	79	STAGE II	7TH	Hepatocellular Carcinoma	LIHC	Hepatocellular Carcinoma	Tayside Tissue Bank	1241	-29051	4/30/14	0.2797	Female	G1	No	C22.0	8170-03-01	C22.0	Yes	Yes	117	Yes	HCC	7BDC5F86-4D7D-4F1F-BC23-AB51FA9FB947	MX	NX	T2	NA	NA	Yes	White	No	1	Primary	LIHC	No	Yes	ZS	Liver	Hepatocellular Carcinoma	NA
362	lihc_tcga_pan_can_atlas_2018	TCGA-ZS-A9CF-01	0.0246	TCGA-ZS-A9CF	TCGA-ZS-A9CF-01	64	STAGE II	7TH	Hepatocellular Carcinoma	LIHC	Hepatocellular Carcinoma	Tayside Tissue Bank	2412	-23510	2005-01-14	0.2228	Male	G2	No	C22.0	8170-03-01	C22.0	Yes	Yes	82	Yes	HCC	7FE5E2D9-C514-47BC-8387-3F940F7A822D	MX	NX	T2	With Tumor	NA	No	White	No	1	Primary	LIHC	No	Yes	ZS	Liver	Hepatocellular Carcinoma	NA
363	lihc_tcga_pan_can_atlas_2018	TCGA-ZS-A9CG-01	-0.9262	TCGA-ZS-A9CG	TCGA-ZS-A9CG-01	55	STAGE II	7TH	Hepatocellular Carcinoma	LIHC	Hepatocellular Carcinoma	Tayside Tissue Bank	341	-20100	4/30/14	0.1941	Male	G2	No	C22.0	8170-03-01	C22.0	Yes	Yes	75	No	HCC	3F6A6891-C6D5-447B-AD32-325FD46EC32B	MX	NX	T2	NA	NA	No	White	No	1	Primary	LIHC	No	Yes	ZS	Liver	Hepatocellular Carcinoma	94
364	lihc_tcga_pan_can_atlas_2018	TCGA-DD-A3A8-01	-0.8679	TCGA-DD-A4NB	TCGA-DD-A4NB-01	25	STAGE I	7TH	Fibrolamellar Carcinoma	LIHC	Fibrolamellar Carcinoma	Mayo Clinic - Rochester	989	-9426	12/18/12	0.085	Male	G2	No	C22.0	8171-03-01	C22.0	Yes	Yes	24	Yes	FLC	1983FADE-44F1-41E0-8983-F2CE8D649655	M0	N0	T1	Tumor Free	NA	No	White	No	1	Primary	LIHC	No	Yes	DD	Liver	Fibrolamellar Carcinoma	69
365	lihc_tcga_pan_can_atlas_2018	TCGA-MR-A8JO-01	-0.767	TCGA-MR-A8JO	TCGA-MR-A8JO-01	34	STAGE I	7TH	Fibrolamellar Carcinoma	LIHC	Fibrolamellar Carcinoma	University of Minnesota	330	-12669	2010-09-13	0.1188	Male	G3	No	C22.0	8171-03-01	C22.0	Yes	Yes	33	No	FLC	8574D285-E02A-4D2B-931B-73556A9FDA02	MX	N0	T1	Tumor Free	NA	No	White	No	1	Primary	LIHC	Yes	No	MR	Liver	Fibrolamellar Carcinoma	90
366	lihc_tcga_pan_can_atlas_2018	TCGA-RC-A6M5-01	-0.8295	TCGA-RC-A6M5	TCGA-RC-A6M5-01	20	STAGE IVA	7TH	Fibrolamellar Carcinoma	LIHC	Fibrolamellar Carcinoma	University of Utah	15	-7634	2007-09-15	0.028	Female	G2	No	C22.0	8171-03-01	C22.0	Yes	Yes	23	NA	FLC	D504EE30-6955-4A7B-9311-55AD3DECADD5	M0	N1	T1	NA	NA	No	White	NA	1	Primary	LIHC	No	Yes	RC	Liver	Fibrolamellar Carcinoma	NA
